# Supplementary material for: 4-Meth­oxy­benzamidinium chloride monohydrate
Source: Acta Crystallogr Sect E Struct Rep Online. 2012 Oct 6;68(Pt 11):o3083. doi: 10.1107/S1600536812041219 (PMC3515188; doi:10.1107/S1600536812041219)
Supplement: Supplementary file 1 [file e-68-o3083-sup1.cif]

##############################################################################
#                                                                            #
# This CIF contains the data in a paper accepted for publication in          #
# Acta Crystallographica Section E. It conforms to the requirements of       #
# Notes for Authors for Acta Crystallographica Section E, and has been       #
# peer reviewed under the auspices of the IUCr Commission on Journals.       #
#                                                                            #
# Full details of the Crystallographic Information File format               #
# are given in the paper "The Crystallographic Information File (CIF):       #
# a New Standard Archive File for Crystallography" by S. R. Hall, F. H.      #
# Allen and I. D. Brown [Acta Cryst. (1991), A47, 655-685].                  #
#                                                                            #
# The current version of the core CIF dictionary is obtainable from          #
# ftp://ftp.iucr.org/pub/cif_core.dic.                                       #
#                                                                            #
# Software is freely available for graphical display of the structure(s)     #
# in this CIF. For information consult the CIF software page                 #
# http://www.iucr.org/resources/cif/software.                                #
#                                                                            #
# This file may be used for bona fide research purposes within the           #
# scientific community so long as proper attribution is given to the journal # 
# article from which it was obtained.                                        #
#                                                                            #
##############################################################################
data_global
_audit_creation_method
;
CrysAlis RED, Oxford Diffraction Ltd.,
Version 1.171.32.15 (release 10-01-2008 CrysAlis171 .NET)
(compiled Jan 10 2008,16:37:18)
;
_journal_date_recd_electronic     2012-09-30
_journal_date_accepted     2012-10-01
_journal_name_full     'Acta Crystallographica, Section E'
_journal_year     2012
_journal_volume     68
_journal_issue     11
_journal_page_first     eo3083
_journal_page_last     eo3083
_journal_paper_category     QO
_journal_paper_doi     10.1107/S1600536812041219
_journal_coeditor_code     QM2085
_publ_contact_author_name     'Prof. Gustavo Portalone'
_publ_contact_author_address
;
Chemistry Department
University of Rome I "La Sapienza"
P.le A. Moro, 5
I-00185 Rome
Italy
;
_publ_contact_author_email     'g.portalone@caspur.it'
_publ_contact_author_fax     '39 6 4991 3819'
_publ_contact_author_phone     '39 6 4991 3106'
_publ_section_title
;
4-Methoxybenzamidinium chloride monohydrate
;
loop_
    _publ_author_name
    _publ_author_address
    'Simona Irrera'
;
Chemistry Department
"Sapienza" University of Rome
P.le A. Moro, 5
I-00185 Rome
Italy
;
    'Gustavo Portalone'
;
Chemistry Department
"Sapienza" University of Rome
P.le A. Moro, 5
I-00185 Rome
Italy
;
data_I
_audit_creation_method     SHELXL-97
_chemical_name_systematic
;
4-Methoxybenzamidinium chloride monohydrate
;
_chemical_name_common     ?
_chemical_formula_moiety     'C8 H11 N2 O 1+, Cl 1-, H2 O'
_chemical_formula_sum     'C8 H13 Cl N2 O2'
_chemical_formula_iupac     'C8 H11 N2 O 1+, Cl 1-, H2 O'
_chemical_formula_weight     204.65
_chemical_melting_point     ?
_symmetry_cell_setting     monoclinic
_symmetry_space_group_name_H-M     'P 21/c'
_symmetry_space_group_name_Hall     '-P 2ybc'
loop_
    _symmetry_equiv_pos_as_xyz
    'x, y, z'
    '-x, y+1/2, -z+1/2'
    '-x, -y, -z'
    'x, -y-1/2, z-1/2'
_cell_length_a     11.3029(7)
_cell_length_b     9.3142(5)
_cell_length_c     9.9983(6)
_cell_angle_alpha     90.00
_cell_angle_beta     99.820(6)
_cell_angle_gamma     90.00
_cell_volume     1037.17(11)
_cell_formula_units_Z     4
_cell_measurement_reflns_used     3182
_cell_measurement_theta_min     2.8387
_cell_measurement_theta_max     32.1792
_cell_measurement_temperature     298(2)
_exptl_crystal_description     'tablets'
_exptl_crystal_colour     'colourless'
_exptl_crystal_size_max     0.30
_exptl_crystal_size_mid     0.27
_exptl_crystal_size_min     0.25
_exptl_crystal_density_diffrn     1.311
_exptl_crystal_density_meas     ?
_exptl_crystal_density_method     'not measured'
_exptl_crystal_F_000     432
_exptl_absorpt_coefficient_mu     0.340
_exptl_absorpt_correction_type     multi-scan
_exptl_absorpt_process_details
;
(CrysAlis RED; Oxford Diffraction, 2006)
;
_exptl_absorpt_correction_T_min     0.9048
_exptl_absorpt_correction_T_max     0.9680
_exptl_special_details     ?
_diffrn_ambient_temperature     298(2)
_diffrn_radiation_type     'Mo K\a'
_diffrn_radiation_wavelength     0.71069
_diffrn_radiation_source     'Enhance (Mo) X-ray Source'
_diffrn_radiation_monochromator     'graphite'
_diffrn_measurement_device_type     'Oxford Diffraction Xcalibur S CCD'
_diffrn_measurement_method     '\w and \f'
_diffrn_detector_area_resol_mean     16.0696
_diffrn_reflns_number     7158
_diffrn_reflns_av_R_equivalents     0.0179
_diffrn_reflns_av_sigmaI/netI     0.0294
_diffrn_reflns_theta_min     2.85
_diffrn_reflns_theta_max     30.00
_diffrn_reflns_theta_full     30.00
_diffrn_measured_fraction_theta_max     0.988
_diffrn_measured_fraction_theta_full     0.988
_diffrn_reflns_limit_h_min     -15
_diffrn_reflns_limit_h_max     13
_diffrn_reflns_limit_k_min     -13
_diffrn_reflns_limit_k_max     13
_diffrn_reflns_limit_l_min     -14
_diffrn_reflns_limit_l_max     14
_diffrn_standards_number     ?
_diffrn_standards_interval_count     ?
_diffrn_standards_interval_time     ?
_diffrn_standards_decay_%     ?
_refine_special_details
;
Refinement of <i>F</i>^2^ against ALL reflections. The weighted <i>R</i>-factor
<i>wR</i> and goodness of fit <i>S</i> are based on <i>F</i>^2^, conventional
<i>R</i>-factors <i>R</i> are based on <i>F</i>, with <i>F</i> set to zero for
negative <i>F</i>^2^. The threshold expression of <i>F</i>^2^ >
2\s(<i>F</i>^2^) is used only for calculating <i>R</i>-factors(gt) <i>etc</i>.
and is not relevant to the choice of reflections for refinement.
<i>R</i>-factors based on <i>F</i>^2^ are statistically about twice as large
as those based on <i>F</i>, and <i>R</i>- factors based on ALL data will be
even larger.
;
_reflns_number_total     2989
_reflns_number_gt     1947
_reflns_threshold_expression     I>2\s(I)
_refine_ls_structure_factor_coef     Fsqd
_refine_ls_matrix_type     full
_refine_ls_R_factor_all     0.0771
_refine_ls_R_factor_gt     0.0429
_refine_ls_wR_factor_gt     0.1029
_refine_ls_wR_factor_ref     0.1134
_refine_ls_goodness_of_fit_ref     0.966
_refine_ls_restrained_S_all     0.966
_refine_ls_number_reflns     2989
_refine_ls_number_parameters     144
_refine_ls_number_restraints     0
_refine_ls_hydrogen_treatment     mixed
_refine_ls_weighting_scheme     calc
_refine_ls_weighting_details
         'calc w=1/[\s^2^(Fo^2^)+(0.0667P)^2^+0.0000P] where P=(Fo^2^+2Fc^2^)/3'
_atom_sites_solution_hydrogens     geom
_atom_sites_solution_primary     direct
_atom_sites_solution_secondary     difmap
_refine_ls_shift/su_max     0.000
_refine_ls_shift/su_mean     0.000
_refine_diff_density_max     0.221
_refine_diff_density_min     -0.148
_refine_ls_extinction_method     none
_refine_ls_extinction_coef     ?
loop_
    _atom_type_symbol
    _atom_type_description
    _atom_type_scat_dispersion_real
    _atom_type_scat_dispersion_imag
    _atom_type_scat_source
    'C' 'C' 0.0033 0.0016
                         'International Tables Vol C Tables 4.2.6.8 and 6.1.1.4'
    'H' 'H' 0.0000 0.0000
                         'International Tables Vol C Tables 4.2.6.8 and 6.1.1.4'
    'N' 'N' 0.0061 0.0033
                         'International Tables Vol C Tables 4.2.6.8 and 6.1.1.4'
    'O' 'O' 0.0106 0.0060
                         'International Tables Vol C Tables 4.2.6.8 and 6.1.1.4'
    'Cl' 'Cl' 0.1484 0.1585
                         'International Tables Vol C Tables 4.2.6.8 and 6.1.1.4'
_computing_data_collection     'CrysAlis CCD (Oxford Diffraction, 2006)'
_computing_cell_refinement     'CrysAlis CCD (Oxford Diffraction, 2006)'
_computing_data_reduction     'CrysAlis RED (Oxford Diffraction, 2006)'
_computing_structure_solution     'SIR97 (Altomare <i>et al.</i>, 1999)'
_computing_structure_refinement     'SHELXL97 (Sheldrick, 2008)'
_computing_molecular_graphics     'ORTEP-3 for Windows (Farrugia, 1997)'
_computing_publication_material     'WinGX (Farrugia, 1999)'
loop_
    _atom_site_type_symbol
    _atom_site_label
    _atom_site_fract_x
    _atom_site_fract_y
    _atom_site_fract_z
    _atom_site_U_iso_or_equiv
    _atom_site_adp_type
    _atom_site_calc_flag
    _atom_site_refinement_flags
    _atom_site_occupancy
    _atom_site_symmetry_multiplicity
    _atom_site_disorder_assembly
    _atom_site_disorder_group
    Cl Cl1 0.59874(3) 0.29686(5) 0.19860(4) 0.06143(17) Uani d . 1 1 . .
    O O1 0.02187(9) 0.02872(12) 0.72746(11) 0.0585(3) Uani d . 1 1 . .
    N N1 0.37553(14) 0.36637(18) 0.40096(17) 0.0577(4) Uani d . 1 1 . .
    H H1A 0.4215(18) 0.391(3) 0.351(2) 0.087(7) Uiso d . 1 1 . .
    H H1B 0.3457(16) 0.424(2) 0.4357(19) 0.070(7) Uiso d . 1 1 . .
    N N2 0.40806(13) 0.1372(2) 0.34687(16) 0.0609(4) Uani d . 1 1 . .
    H H2A 0.4716(18) 0.167(2) 0.300(2) 0.082(6) Uiso d . 1 1 . .
    H H2B 0.3898(16) 0.052(3) 0.3475(19) 0.077(7) Uiso d . 1 1 . .
    C C1 0.26509(11) 0.18152(15) 0.49586(13) 0.0400(3) Uani d . 1 1 . .
    C C2 0.17291(12) 0.26955(17) 0.52024(16) 0.0499(4) Uani d . 1 1 . .
    H H2 0.1669 0.3620 0.4847 0.060 Uiso calc R 1 1 . .
    C C3 0.08913(12) 0.22277(17) 0.59666(16) 0.0497(4) Uani d . 1 1 . .
    H H3 0.0273 0.2832 0.6120 0.060 Uiso calc R 1 1 . .
    C C4 0.09816(11) 0.08562(16) 0.64994(14) 0.0425(3) Uani d . 1 1 . .
    C C5 0.19078(12) -0.00346(17) 0.62752(15) 0.0489(4) Uani d . 1 1 . .
    H H5 0.1974 -0.0953 0.6645 0.059 Uiso calc R 1 1 . .
    C C6 0.27322(12) 0.04365(16) 0.55054(14) 0.0460(3) Uani d . 1 1 . .
    H H6 0.3348 -0.0171 0.5350 0.055 Uiso calc R 1 1 . .
    C C7 0.35238(11) 0.22994(17) 0.41160(14) 0.0460(4) Uani d . 1 1 . .
    C C8 -0.07725(14) 0.1140(2) 0.75071(19) 0.0684(5) Uani d . 1 1 . .
    H H8A -0.0482(3) 0.2006(11) 0.7969(13) 0.103 Uiso calc R 1 1 . .
    H H8B -0.1241(9) 0.0612(8) 0.8055(12) 0.103 Uiso calc R 1 1 . .
    H H8C -0.1263(8) 0.1375(12) 0.6654(9) 0.103 Uiso calc R 1 1 . .
    O O2W 0.27853(14) 0.61140(16) 0.50438(18) 0.0783(4) Uani d . 1 1 . .
    H HWA 0.319(3) 0.631(4) 0.579(3) 0.155(14) Uiso d . 1 1 . .
    H HWB 0.3124(17) 0.667(2) 0.452(2) 0.077(6) Uiso d . 1 1 . .
loop_
    _atom_site_aniso_label
    _atom_site_aniso_U_11
    _atom_site_aniso_U_22
    _atom_site_aniso_U_33
    _atom_site_aniso_U_12
    _atom_site_aniso_U_13
    _atom_site_aniso_U_23
    Cl1 0.0604(3) 0.0699(3) 0.0594(3) -0.00364(19) 0.02536(19) 0.0085(2)
    O1 0.0518(6) 0.0581(7) 0.0737(7) 0.0039(5) 0.0337(5) 0.0110(6)
    N1 0.0595(8) 0.0550(9) 0.0642(9) -0.0047(7) 0.0267(7) 0.0125(8)
    N2 0.0583(8) 0.0688(11) 0.0628(9) -0.0090(8) 0.0311(7) -0.0027(8)
    C1 0.0358(6) 0.0472(8) 0.0373(7) -0.0039(6) 0.0072(5) 0.0001(6)
    C2 0.0510(8) 0.0403(8) 0.0604(9) 0.0036(6) 0.0156(7) 0.0089(7)
    C3 0.0437(7) 0.0463(9) 0.0629(9) 0.0077(6) 0.0195(6) 0.0020(7)
    C4 0.0384(6) 0.0464(8) 0.0443(7) -0.0017(6) 0.0117(5) 0.0002(6)
    C5 0.0496(7) 0.0421(8) 0.0584(9) 0.0047(7) 0.0191(6) 0.0082(7)
    C6 0.0420(7) 0.0449(8) 0.0541(8) 0.0078(6) 0.0167(6) 0.0032(7)
    C7 0.0405(7) 0.0559(10) 0.0420(7) -0.0040(6) 0.0084(6) 0.0045(7)
    C8 0.0503(8) 0.0838(13) 0.0787(12) 0.0101(8) 0.0329(8) 0.0039(10)
    O2W 0.1035(11) 0.0605(8) 0.0747(10) -0.0175(8) 0.0258(9) 0.0015(7)
_geom_special_details
;
All s.u.'s (except the s.u. in the dihedral angle between two l.s. planes) are
estimated using the full covariance matrix. The cell s.u.'s are taken into
account individually in the estimation of s.u.'s in distances, angles and
torsion angles; correlations between s.u.'s in cell parameters are only used
when they are defined by crystal symmetry. An approximate (isotropic)
treatment of cell s.u.'s is used for estimating s.u.'s involving l.s. planes.
;
loop_
    _geom_bond_atom_site_label_1
    _geom_bond_atom_site_label_2
    _geom_bond_site_symmetry_2
    _geom_bond_distance
    _geom_bond_publ_flag
    O1 C4 . 1.3613(16) ?
    O1 C8 . 1.4243(18) ?
    N1 C7 . 1.305(2) ?
    N1 H1A . 0.81(2) ?
    N1 H1B . 0.75(2) ?
    N2 C7 . 1.304(2) ?
    N2 H2A . 0.96(2) ?
    N2 H2B . 0.82(2) ?
    C1 C2 . 1.3798(19) ?
    C1 C6 . 1.3926(19) ?
    C1 C7 . 1.4731(18) ?
    C2 C3 . 1.385(2) ?
    C2 H2 . 0.9300 ?
    C3 C4 . 1.381(2) ?
    C3 H3 . 0.9300 ?
    C4 C5 . 1.3837(19) ?
    C5 C6 . 1.3776(19) ?
    C5 H5 . 0.9300 ?
    C6 H6 . 0.9300 ?
    C8 H8A . 0.9596 ?
    C8 H8B . 0.9596 ?
    C8 H8C . 0.9596 ?
    O2W HWA . 0.82(3) ?
    O2W HWB . 0.87(2) ?
loop_
    _geom_angle_atom_site_label_1
    _geom_angle_atom_site_label_2
    _geom_angle_atom_site_label_3
    _geom_angle_site_symmetry_1
    _geom_angle_site_symmetry_3
    _geom_angle
    _geom_angle_publ_flag
    C4 O1 C8 . . 117.92(13) ?
    C7 N1 H1A . . 119.0(17) ?
    C7 N1 H1B . . 123.3(15) ?
    H1A N1 H1B . . 118(2) ?
    C7 N2 H2A . . 120.7(11) ?
    C7 N2 H2B . . 119.6(14) ?
    H2A N2 H2B . . 119.7(18) ?
    C2 C1 C6 . . 118.68(12) ?
    C2 C1 C7 . . 121.24(13) ?
    C6 C1 C7 . . 120.07(12) ?
    C1 C2 C3 . . 121.24(14) ?
    C1 C2 H2 . . 119.4 ?
    C3 C2 H2 . . 119.4 ?
    C4 C3 C2 . . 119.43(13) ?
    C4 C3 H3 . . 120.3 ?
    C2 C3 H3 . . 120.3 ?
    O1 C4 C3 . . 124.57(12) ?
    O1 C4 C5 . . 115.41(13) ?
    C3 C4 C5 . . 120.02(12) ?
    C6 C5 C4 . . 120.14(14) ?
    C6 C5 H5 . . 119.9 ?
    C4 C5 H5 . . 119.9 ?
    C5 C6 C1 . . 120.49(12) ?
    C5 C6 H6 . . 119.8 ?
    C1 C6 H6 . . 119.8 ?
    N2 C7 N1 . . 118.95(15) ?
    N2 C7 C1 . . 120.53(15) ?
    N1 C7 C1 . . 120.52(15) ?
    O1 C8 H8A . . 109.5 ?
    O1 C8 H8B . . 109.5 ?
    H8A C8 H8B . . 109.5 ?
    O1 C8 H8C . . 109.5 ?
    H8A C8 H8C . . 109.5 ?
    H8B C8 H8C . . 109.5 ?
    HWA O2W HWB . . 100(3) ?
loop_
    _geom_torsion_atom_site_label_1
    _geom_torsion_atom_site_label_2
    _geom_torsion_atom_site_label_3
    _geom_torsion_atom_site_label_4
    _geom_torsion_site_symmetry_1
    _geom_torsion_site_symmetry_2
    _geom_torsion_site_symmetry_3
    _geom_torsion_site_symmetry_4
    _geom_torsion
    _geom_torsion_publ_flag
    C6 C1 C2 C3 . . . . -0.4(2) ?
    C7 C1 C2 C3 . . . . 178.39(14) ?
    C1 C2 C3 C4 . . . . 0.2(2) ?
    C8 O1 C4 C3 . . . . 2.8(2) ?
    C8 O1 C4 C5 . . . . -178.22(14) ?
    C2 C3 C4 O1 . . . . 179.33(14) ?
    C2 C3 C4 C5 . . . . 0.4(2) ?
    O1 C4 C5 C6 . . . . -179.90(14) ?
    C3 C4 C5 C6 . . . . -0.9(2) ?
    C4 C5 C6 C1 . . . . 0.7(2) ?
    C2 C1 C6 C5 . . . . -0.1(2) ?
    C7 C1 C6 C5 . . . . -178.88(14) ?
    C2 C1 C7 N2 . . . . -153.81(15) ?
    C6 C1 C7 N2 . . . . 25.0(2) ?
    C2 C1 C7 N1 . . . . 26.4(2) ?
    C6 C1 C7 N1 . . . . -154.78(15) ?
loop_
    _geom_hbond_atom_site_label_D
    _geom_hbond_atom_site_label_H
    _geom_hbond_atom_site_label_A
    _geom_hbond_site_symmetry_A
    _geom_hbond_distance_DH
    _geom_hbond_distance_HA
    _geom_hbond_distance_DA
    _geom_hbond_angle_DHA
    N1 H1A Cl1 . 0.81(2) 2.85(2) 3.5523(18) 145(2)
    N1 H1B O2W . 0.75(2) 2.06(2) 2.805(2) 168(2)
    N2 H2A Cl1 . 0.96(2) 2.25(2) 3.1850(16) 164.4(16)
    N2 H2B Cl1 2_645 0.82(2) 2.43(2) 3.201(2) 157.5(18)
    O2W HWA Cl1 3_666 0.82(3) 2.36(3) 3.1731(18) 170(3)
    O2W HWB Cl1 2_655 0.87(2) 2.29(2) 3.1603(17) 174.8(19)
_iucr_refine_instructions_details
;
TITL   exp_563 pOCH3benzamCl- in P 21/c
CELL   0.71073     11.3029    9.3142    9.9983   90.000   99.8196   90.000
ZERR         4      0.0007    0.0005    0.0006   0.0000    0.0061   0.0000
LATT  1
SYMM -X,1/2+Y,1/2-Z
SFAC        C       H       N       O       CL
UNIT        32      52      8       8       4
L.S.      11
TEMP 25
SIZE 0.3 0.25 0.27
ACTA
CONF
BOND $H
HTAB
EQIV $1 [-x+1, y-1/2, -z+1/2]
EQIV $2 [-x+1, -y+1, -z+1]
EQIV $3 [-x+1, y+1/2, -z+1/2]
HTAB N1 Cl1
HTAB N1 O2w
HTAB N2 Cl1
HTAB N2 Cl1_$1
HTAB O2w Cl1_$2
HTAB O2w Cl1_$3
HTAB
FMAP      2
PLAN     25
OMIT -2 60
MPLA C1 C2 C3 C4 C5 C6
MPLA C1 C7 N1 N2
WGHT    0.0667000
FVAR       9.66401
CL1   5    0.598729    0.296873    0.198594    11.00000    0.06035    0.06988 =
         0.05935    0.00855    0.02532   -0.00363
O1    4    0.021859    0.028745    0.727456    11.00000    0.05175    0.05808 =
         0.07367    0.01096    0.03365    0.00392
N1    3    0.375500    0.366393    0.400935    11.00000    0.05949    0.05507 =
         0.06418    0.01265    0.02676   -0.00469
H1A   2    0.421054    0.391793    0.350821    11.00000    0.08749
H1B   2    0.345356    0.424724    0.435741    11.00000    0.07017
N2    3    0.408083    0.137152    0.346892    11.00000    0.05823    0.06877 =
         0.06274   -0.00272    0.03096   -0.00902
H2A   2    0.472650    0.166766    0.300571    11.00000    0.08290
H2B   2    0.389355    0.051909    0.347455    11.00000    0.07519
C1    1    0.265072    0.181535    0.495831    11.00000    0.03572    0.04718 =
         0.03729    0.00015    0.00721   -0.00396
C2    1    0.172953    0.269526    0.520258    11.00000    0.05099    0.04028 =
         0.06052    0.00894    0.01565    0.00358
AFIX  43
H2    2    0.167006    0.362036    0.484744    11.00000   -1.20000
AFIX   0
C3    1    0.089118    0.222713    0.596693    11.00000    0.04363    0.04633 =
         0.06279    0.00192    0.01953    0.00775
AFIX  43
H3    2    0.027285    0.283121    0.611993    11.00000   -1.20000
AFIX   0
C4    1    0.098140    0.085656    0.649946    11.00000    0.03838    0.04645 =
         0.04436    0.00016    0.01175   -0.00172
C5    1    0.190778   -0.003452    0.627538    11.00000    0.04969    0.04208 =
         0.05842    0.00823    0.01915    0.00473
AFIX  43
H5    2    0.197394   -0.095300    0.664541    11.00000   -1.20000
AFIX   0
C6    1    0.273226    0.043636    0.550519    11.00000    0.04189    0.04496 =
         0.05420    0.00315    0.01672    0.00771
AFIX  43
H6    2    0.334760   -0.017092    0.534939    11.00000   -1.20000
AFIX   0
C7    1    0.352362    0.229950    0.411576    11.00000    0.04055    0.05592 =
         0.04189    0.00448    0.00831   -0.00408
C8    1   -0.077197    0.113770    0.750661    11.00000    0.05017    0.08349 =
         0.07852    0.00378    0.03285    0.01005
AFIX 138
H8A   2   -0.047710    0.202072    0.797468    11.00000   -1.50000
H8B   2   -0.124722    0.060071    0.806550    11.00000   -1.50000
H8C   2   -0.127157    0.137531    0.663895    11.00000   -1.50000
AFIX 0
O2W   4    0.278507    0.611463    0.504252    11.00000    0.10456    0.06062 =
         0.07491    0.00125    0.02660   -0.01759
HwA  2    0.311167    0.631078    0.576130    11.00000    0.15042
HwB  2    0.314118    0.667213    0.453915    11.00000    0.07811
HKLF      4
REM    wxp_563 pOCH3benzamCl- in P 21/c
REM R1 =  0.0429 for   1947 Fo > 4sig(Fo)  and  0.0770 for all   2989 data
REM    135 parameters refined using      0 restraints
END
WGHT      0.0667      0.0000
REM Highest difference peak  0.217,  deepest hole -0.148,  1-sigma level  0.037
Q1    1   0.3225  0.2051  0.4701  11.00000  0.05    0.22
Q2    1   0.2529  0.1094  0.4990  11.00000  0.05    0.21
Q3    1   0.2438  0.0367  0.6113  11.00000  0.05    0.21
Q4    1   0.2812  0.1280  0.5435  11.00000  0.05    0.20
Q5    1   0.1193  0.1655  0.6560  11.00000  0.05    0.20
Q6    1   0.1630  0.0591  0.6546  11.00000  0.05    0.20
Q7    1   0.1206  0.2241  0.5449  11.00000  0.05    0.19
Q8    1   0.1316  0.0397  0.6033  11.00000  0.05    0.18
Q9    1   0.2832  0.6455  0.5847  11.00000  0.05    0.17
Q10   1   0.2168  0.2080  0.4994  11.00000  0.05    0.16
Q11   1   0.6311  0.3087  0.2768  11.00000  0.05    0.16
Q12   1   0.0759  0.1307  0.5933  11.00000  0.05    0.16
Q13   1   0.5579  0.3773  0.1779  11.00000  0.05    0.14
Q14   1   0.6002  0.3743  0.1380  11.00000  0.05    0.14
Q15   1   0.2016  0.0098  0.5523  11.00000  0.05    0.14
Q16   1   0.5440  0.2570  0.2111  11.00000  0.05    0.14
Q17   1   0.0658  0.0682  0.6906  11.00000  0.05    0.13
Q18   1   0.5780  0.3902  0.2037  11.00000  0.05    0.13
Q19   1   0.6616  0.2986  0.1668  11.00000  0.05    0.12
Q20   1   0.0232  0.0384  0.6571  11.00000  0.05    0.12
Q21   1  -0.0552  0.1579  0.8125  11.00000  0.05    0.12
Q22   1   0.5576  0.2812  0.0964  11.00000  0.05    0.12
Q23   1   0.6357  0.2877  0.1076  11.00000  0.05    0.11
Q24   1   0.0597  0.2323  0.5878  11.00000  0.05    0.11
Q25   1   0.3172  0.3975  0.3779  11.00000  0.05    0.11
;
