# Supplementary material for: 4-Meth­oxy­benzamidinium chloride monohydrate
Source: Acta Crystallogr Sect E Struct Rep Online. 2012 Oct 6;68(Pt 11):o3083. doi: 10.1107/S1600536812041219 (PMC3515188; doi:10.1107/S1600536812041219)
Supplement: Supplementary file 2 [file e-68-o3083-Isup2.hkl]

#
# h,k,l, Fc-squared, Fo-squared, sigma(Fo-squared) and status flag
#
data_I
_shelx_title '   exp_563 pOCH3benzamCl- in P 21/c'
_shelx_refln_list_code          4
_shelx_F_calc_maximum      102.80
_exptl_crystal_F_000       432.00
_reflns_d_resolution_high  0.7108
 
loop_
 _symmetry_equiv_pos_as_xyz
 'x, y, z'
 '-x, y+1/2, -z+1/2'
 '-x, -y, -z'
 'x, -y-1/2, z-1/2'
 
_cell_length_a    11.3029
_cell_length_b     9.3142
_cell_length_c     9.9983
_cell_angle_alpha  90.000
_cell_angle_beta   99.820
_cell_angle_gamma  90.000
 
_shelx_F_squared_multiplier     1.000
 
loop_
 _refln_index_h
 _refln_index_k
 _refln_index_l
 _refln_F_squared_calc
 _refln_F_squared_meas
 _refln_F_squared_sigma
 _refln_observed_status
   2   0   0      193.80      223.79      3.21 o
   3   0   0     4021.10     4135.64     19.13 o
   4   0   0     2756.93     2828.88     21.27 o
   5   0   0     1354.49     1349.65      6.66 o
   6   0   0     1856.94     1947.43     12.87 o
   7   0   0       76.27       80.45      1.94 o
   8   0   0       94.24       94.90      1.62 o
   9   0   0      606.43      611.83      3.81 o
  10   0   0      371.93      359.03      6.56 o
  11   0   0      143.22      136.55      3.54 o
  12   0   0       89.69       89.89      3.53 o
  13   0   0       20.48       16.26      2.89 o
  14   0   0       13.21       10.09      3.02 o
  15   0   0        9.86       11.57      3.89 o
   1   1   0     1524.52     1528.29     15.95 o
   2   1   0      908.19     1057.19      5.91 o
   3   1   0       14.37       18.86      0.59 o
   4   1   0      181.95      200.10      1.66 o
   5   1   0      236.17      258.77      3.08 o
   6   1   0        1.58        2.81      0.67 o
   7   1   0       97.67       94.70      1.41 o
   8   1   0      268.29      266.30      2.80 o
   9   1   0      158.50      149.61      1.36 o
  10   1   0       66.22       66.79      1.46 o
  11   1   0       34.89       39.40      2.02 o
  12   1   0      209.34      195.30      3.42 o
  13   1   0        0.07        1.08      2.08 o
  14   1   0        6.52        9.60      2.16 o
  15   1   0        1.60        3.26      2.31 o
   0   2   0     1767.26     1931.51     24.23 o
   1   2   0     3741.18     3896.96     20.60 o
   2   2   0       46.98       52.91      1.45 o
   3   2   0        3.11        4.01      0.76 o
   4   2   0     3162.64     3232.86     23.20 o
   5   2   0      309.26      274.68      2.08 o
   6   2   0      483.44      468.05      5.03 o
   7   2   0       24.88       22.07      1.21 o
   8   2   0       19.12       17.92      1.28 o
   9   2   0      130.93      128.42      2.02 o
  10   2   0        3.09        4.00      1.64 o
  11   2   0       20.67       20.21      1.75 o
  12   2   0       48.22       47.09      2.11 o
  13   2   0        6.63        8.29      1.99 o
  14   2   0        2.46        4.65      2.18 o
  15   2   0        1.71        7.04      2.39 o
   1   3   0       84.33       91.36      1.21 o
   2   3   0     2329.34     2364.89      6.81 o
   3   3   0     1605.23     1615.82      6.72 o
   4   3   0      459.52      448.77      2.75 o
   5   3   0       52.13       65.99      1.50 o
   6   3   0      164.13      157.84      1.82 o
   7   3   0      383.74      391.96      4.94 o
   8   3   0      292.28      287.79      2.54 o
   9   3   0        2.69        2.74      1.38 o
  10   3   0       57.09       54.71      1.86 o
  11   3   0      123.02      119.32      2.34 o
  12   3   0       12.55       15.60      1.94 o
  13   3   0        8.87       12.89      1.97 o
  14   3   0        2.24        2.27      2.19 o
  15   3   0        0.37        1.24      3.52 o
   0   4   0       44.31       46.47      2.05 o
   1   4   0      509.49      557.34      3.32 o
   2   4   0       19.41       17.56      1.02 o
   3   4   0       44.20       52.03      1.64 o
   4   4   0       19.13       18.54      1.51 o
   5   4   0      437.59      446.00      7.92 o
   6   4   0      441.66      502.03      4.76 o
   7   4   0        1.32        1.96      0.58 o
   8   4   0        6.74        5.30      1.36 o
   9   4   0        1.71        3.10      1.58 o
  10   4   0        0.45        1.77      1.51 o
  11   4   0        6.95        6.25      1.72 o
  12   4   0        3.40        3.43      1.84 o
  13   4   0       10.39       12.25      2.78 o
  14   4   0        3.31        2.16      4.67 o
   1   5   0      203.71      229.61      2.89 o
   2   5   0      671.37      732.69      3.64 o
   3   5   0       32.96       39.31      1.42 o
   4   5   0      418.45      420.90      3.10 o
   5   5   0       34.43       30.77      4.15 o
   6   5   0       23.99       26.15      2.89 o
   7   5   0       76.95       71.42      2.77 o
   8   5   0       11.70       11.60      2.21 o
   9   5   0        2.58        3.96      1.57 o
  10   5   0        1.80        2.33      1.78 o
  11   5   0        3.63        4.10      2.49 o
  12   5   0       41.71       35.68      3.57 o
  13   5   0        2.00        2.04      2.87 o
  14   5   0        2.17        3.55      3.00 o
   0   6   0        0.07        0.30      1.33 o
   1   6   0       98.08      108.08      3.21 o
   2   6   0        0.89        0.52      1.19 o
   3   6   0        6.63        6.95      1.35 o
   4   6   0      124.17      122.82      2.76 o
   5   6   0      359.58      339.84      5.67 o
   6   6   0        0.58        0.80      1.77 o
   7   6   0       34.70       35.99      2.33 o
   8   6   0        4.53        4.16      2.08 o
   9   6   0       24.93       23.86      3.12 o
  10   6   0        0.06        2.24      2.55 o
  11   6   0       13.74       13.34      2.88 o
  12   6   0        2.40        5.54      2.90 o
  13   6   0        2.54        5.68      3.07 o
   1   7   0        7.79        8.86      1.44 o
   2   7   0       23.66       25.33      1.57 o
   3   7   0      432.56      425.15      3.58 o
   4   7   0      227.44      223.44      3.47 o
   5   7   0      280.98      273.62      3.93 o
   6   7   0       48.08       52.19      2.63 o
   7   7   0        2.92        4.01      2.15 o
   8   7   0       34.74       32.68      2.56 o
   9   7   0       37.68       37.22      2.62 o
  10   7   0        5.66        7.94      3.64 o
  12   7   0        5.72        5.20      4.21 o
  13   7   0        3.17        5.46      4.72 o
   0   8   0       30.10       28.42      1.86 o
   1   8   0       28.54       27.64      1.34 o
   2   8   0        7.75        6.46      1.57 o
   3   8   0        9.88       11.67      1.80 o
   4   8   0        6.20        3.37      3.18 o
   5   8   0        7.63        8.48      2.33 o
   6   8   0       78.02       71.76      2.89 o
   7   8   0       39.85       32.12      2.66 o
   8   8   0       14.22       14.79      2.54 o
   9   8   0        3.09        3.89      4.07 o
  10   8   0        1.06        1.17      4.23 o
  11   8   0        5.35        7.17      4.52 o
  12   8   0        0.08        0.02      4.49 o
   1   9   0       54.47       57.49      1.73 o
   2   9   0      175.14      171.24      2.97 o
   3   9   0       89.70       90.97      3.15 o
   4   9   0       31.78       29.90      3.82 o
   5   9   0        3.55        4.11      2.41 o
   6   9   0       47.98       43.81      2.88 o
   7   9   0        2.59        3.84      2.68 o
   8   9   0       58.42       61.39      3.32 o
   9   9   0        0.01        3.47      4.57 o
  10   9   0        1.42        4.62      4.54 o
  11   9   0        4.33        9.72      4.62 o
   0  10   0       46.47       54.73      4.14 o
   1  10   0        0.72        2.07      1.76 o
   2  10   0        0.33        1.36      1.98 o
   3  10   0        2.26        0.90      3.36 o
   4  10   0        7.13        7.45      2.74 o
   5  10   0        6.36        7.40      2.74 o
   6  10   0       17.23       23.01      4.59 o
   7  10   0        1.00        2.00      2.63 o
   8  10   0        2.47        5.77      4.63 o
  10  10   0       10.87       11.24      4.55 o
   1  11   0       21.62       24.27      3.78 o
   2  11   0       10.28        8.64      4.28 o
   3  11   0        6.35        4.99      4.15 o
   4  11   0        4.02        4.83      3.06 o
   5  11   0        1.11        3.83      2.92 o
   6  11   0        0.09        1.68      2.78 o
   7  11   0        6.34        7.03      4.73 o
   8  11   0        3.25        3.04      4.55 o
   0  12   0       12.50       17.21      4.60 o
   1  12   0       10.43       16.36      3.30 o
   2  12   0        2.13        4.36      4.61 o
   3  12   0       14.91       18.44      3.32 o
   4  12   0        0.19        6.66      4.35 o
   5  12   0        3.24        4.86      3.11 o
   6  12   0        7.52       10.75      3.12 o
   1  13   0        0.03        0.07      4.73 o
 -15   1   1        2.87        4.09      2.23 o
 -14   1   1        3.54        6.40      2.19 o
 -13   1   1       14.40       13.38      2.03 o
 -12   1   1      170.64      157.34      3.20 o
 -11   1   1      118.05      110.75      2.68 o
 -10   1   1       43.65       40.02      1.72 o
  -9   1   1       78.12       79.93      1.40 o
  -8   1   1       12.59       13.80      1.06 o
  -7   1   1      366.93      384.26      3.96 o
  -6   1   1       21.08       20.79      0.87 o
  -5   1   1       35.17       36.43      0.80 o
  -4   1   1      285.75      317.56      2.32 o
  -3   1   1     1315.51     1409.02      2.59 o
  -2   1   1     1007.05     1146.39      5.27 o
  -1   1   1      766.73      780.27      4.51 o
   0   1   1     1284.50     1356.88     15.69 o
   1   1   1        5.21        4.92      0.29 o
   2   1   1      966.76     1047.81      4.46 o
   3   1   1       72.13       77.10      1.16 o
   4   1   1       69.62       76.06      0.92 o
   5   1   1        5.67        6.49      0.77 o
   6   1   1      262.61      288.25      2.10 o
   7   1   1      125.43      114.31      1.35 o
   8   1   1        2.49        3.87      0.96 o
   9   1   1       62.37       62.31      1.19 o
  10   1   1        8.29        9.47      1.27 o
  11   1   1        3.37        2.13      1.85 o
  12   1   1       33.60       32.91      2.16 o
  13   1   1       23.78       22.56      2.26 o
  14   1   1        7.39        8.34      2.15 o
  15   1   1        4.46        3.87      2.79 o
 -15   2   1        4.09        3.52      2.21 o
 -14   2   1        1.27        3.40      2.19 o
 -13   2   1        2.86        7.78      2.23 o
 -12   2   1       14.05       13.17      1.78 o
 -11   2   1       20.36       22.39      1.78 o
 -10   2   1      119.61      117.80      2.32 o
  -9   2   1        9.62       10.61      1.32 o
  -8   2   1        0.01        0.17      0.99 o
  -7   2   1        8.75       10.78      0.91 o
  -6   2   1       49.93       55.32      1.15 o
  -5   2   1     1003.52     1255.33      2.69 o
  -4   2   1     3028.13     3148.75      7.17 o
  -3   2   1     2360.89     2496.04     11.11 o
  -2   2   1      452.99      447.92      1.83 o
  -1   2   1      260.71      334.80      2.04 o
   0   2   1     4846.83     5038.19     29.08 o
   1   2   1     3850.90     3992.52     76.11 o
   2   2   1      590.91      673.07      3.27 o
   3   2   1      117.93      147.36      5.05 o
   4   2   1       41.94       44.86      0.93 o
   5   2   1      577.48      613.03      3.21 o
   6   2   1     1566.15     1595.70      6.23 o
   7   2   1      166.88      192.86      2.34 o
   8   2   1       49.30       51.29      1.59 o
   9   2   1       25.33       30.60      1.60 o
  10   2   1       16.25       16.52      1.60 o
  11   2   1        0.22        1.15      1.94 o
  12   2   1       47.90       47.25      2.25 o
  13   2   1       10.86       13.00      2.61 o
  14   2   1        9.01       11.13      2.53 o
  15   2   1        3.23        8.48      3.62 o
 -15   3   1        0.05        0.16      2.27 o
 -14   3   1       12.16       11.16      2.42 o
 -13   3   1       35.64       36.52      2.10 o
 -12   3   1       34.29       32.60      1.94 o
 -11   3   1       82.18       80.98      2.15 o
 -10   3   1       10.12        7.49      1.47 o
  -9   3   1       85.22       92.80      1.92 o
  -8   3   1      288.41      293.74      3.92 o
  -7   3   1       33.40       29.69      1.16 o
  -6   3   1     1373.71     1390.00      6.16 o
  -5   3   1      267.75      328.93      2.53 o
  -4   3   1       33.67       30.15      1.22 o
  -3   3   1     1178.63     1140.45      2.78 o
  -2   3   1     1812.20     1822.39     12.01 o
  -1   3   1     2552.71     2794.45      9.12 o
   0   3   1      204.59      209.86      1.50 o
   2   3   1        4.18        4.64      1.48 o
   3   3   1     1167.72     1267.91      7.20 o
   4   3   1      552.95      565.50     12.38 o
   5   3   1      106.80       94.53      1.48 o
   6   3   1        0.58        1.02      1.14 o
   7   3   1        6.42        5.49      1.21 o
   8   3   1      418.66      391.33      2.92 o
   9   3   1       25.32       23.49      1.59 o
  10   3   1        8.02        8.68      1.92 o
  11   3   1        0.68        1.59      1.91 o
  12   3   1        6.37        7.68      2.04 o
  13   3   1       19.87       19.01      2.50 o
  14   3   1        7.96       11.28      3.50 o
  15   3   1        5.34        9.34      3.39 o
 -15   4   1        7.73        7.90      3.54 o
 -14   4   1        0.98        0.51      3.12 o
 -13   4   1       10.22        9.67      1.94 o
 -12   4   1        0.15        0.85      1.79 o
 -11   4   1        8.71        8.50      1.74 o
 -10   4   1       42.39       43.19      1.77 o
  -9   4   1      209.42      195.17      2.93 o
  -8   4   1       74.04       80.32      1.38 o
  -7   4   1        0.68       -0.37      1.40 o
  -6   4   1      281.68      254.58      2.27 o
  -5   4   1      423.95      391.24      2.64 o
  -4   4   1      836.24      873.69      4.00 o
  -3   4   1       14.96       14.93      0.88 o
  -2   4   1        4.80        5.05      1.16 o
  -1   4   1      783.14      879.98      9.07 o
   0   4   1       28.76       21.70      0.91 o
   1   4   1     1906.22     1873.40      5.82 o
   2   4   1        2.25        1.91      1.79 o
   3   4   1       51.89       56.60      2.69 o
   4   4   1      200.74      191.81      3.89 o
   5   4   1      414.35      390.19      6.65 o
   6   4   1      159.29      163.14      2.05 o
   7   4   1       13.56       14.36      1.38 o
   8   4   1       62.19       53.62      2.42 o
   9   4   1       15.51       17.73      1.74 o
  10   4   1       29.44       33.27      2.27 o
  11   4   1      113.80      112.78      2.74 o
  12   4   1        6.20        6.16      2.75 o
  13   4   1        1.48        2.96      3.31 o
  14   4   1        2.91        8.73      2.55 o
 -14   5   1        4.70        3.29      4.65 o
 -13   5   1       19.01       20.73      2.91 o
 -12   5   1       20.67       19.54      2.27 o
 -11   5   1        0.23        0.70      1.69 o
 -10   5   1        0.06        1.35      1.97 o
  -9   5   1       17.70       16.37      1.90 o
  -8   5   1        7.02        6.22      1.66 o
  -7   5   1      346.24      326.19      2.62 o
  -6   5   1      164.01      157.46      1.94 o
  -5   5   1       76.95       79.86      2.41 o
  -4   5   1      271.41      245.09      3.66 o
  -3   5   1        6.92        8.17      1.11 o
  -2   5   1      244.91      224.70      2.19 o
  -1   5   1      579.93      596.04      4.37 o
   0   5   1     1496.26     1625.53      6.63 o
   1   5   1        8.70        9.84      1.25 o
   2   5   1     2288.59     2385.05     11.38 o
   3   5   1     1178.61     1226.14      6.16 o
   4   5   1       73.45       76.05      3.27 o
   5   5   1       40.12       46.84      3.22 o
   6   5   1       16.48       12.69      2.93 o
   7   5   1      216.14      229.48      5.13 o
   8   5   1      122.36      125.26      2.59 o
   9   5   1       52.65       45.65      2.87 o
  10   5   1        0.37        0.78      3.49 o
  11   5   1       31.92       30.40      3.03 o
  12   5   1        9.58       14.09      3.11 o
  13   5   1        0.02        2.82      3.90 o
  14   5   1        0.40        2.89      3.00 o
 -14   6   1        8.70        6.41      4.68 o
 -13   6   1        2.65        6.07      2.89 o
 -12   6   1        4.31        5.28      2.81 o
 -11   6   1       24.50       30.27      2.83 o
 -10   6   1      166.28      149.14      4.41 o
  -9   6   1      122.39      122.89      2.70 o
  -8   6   1      100.34      107.36      2.82 o
  -7   6   1      241.99      237.04      8.19 o
  -6   6   1      130.59      126.77      2.86 o
  -5   6   1      331.71      335.06      3.75 o
  -4   6   1      262.72      238.82      2.67 o
  -3   6   1       84.86       77.11      2.00 o
  -2   6   1      150.95      147.07      2.92 o
  -1   6   1       97.24      102.32      1.75 o
   0   6   1      579.60      566.81      3.27 o
   1   6   1       63.71       46.29      1.43 o
   2   6   1      191.86      186.32      4.67 o
   3   6   1       48.06       44.64      2.00 o
   4   6   1       80.10       69.13      2.39 o
   5   6   1      285.58      270.36      6.28 o
   6   6   1      118.70      110.80      4.51 o
   7   6   1       49.41       38.52      3.40 o
   8   6   1        9.02        7.38      3.04 o
   9   6   1        3.18        2.01      3.31 o
  10   6   1       14.78       15.80      2.78 o
  11   6   1       33.00       31.39      3.25 o
  12   6   1       27.66       23.24      3.26 o
  13   6   1        5.01       10.09      3.10 o
 -13   7   1        0.18        3.10      4.31 o
 -12   7   1        1.49        1.76      3.79 o
 -11   7   1        0.74        3.74      3.98 o
 -10   7   1        0.50        0.30      3.51 o
  -9   7   1        0.87        3.22      3.59 o
  -8   7   1        0.07        0.87      1.95 o
  -7   7   1        7.05        7.97      2.09 o
  -6   7   1      453.82      462.57      6.20 o
  -5   7   1        0.89       -0.08      1.99 o
  -4   7   1       12.40       11.89      1.72 o
  -3   7   1       37.15       38.18      1.89 o
  -2   7   1      320.33      301.27      3.14 o
  -1   7   1      191.22      187.76      1.92 o
   0   7   1      100.45      105.76      1.89 o
   1   7   1       15.85       17.21      1.44 o
   2   7   1      154.68      166.23      4.47 o
   3   7   1      204.29      207.24      3.48 o
   4   7   1      283.34      275.08      5.62 o
   5   7   1      117.43      119.52      3.53 o
   6   7   1        1.68        4.50      2.20 o
   7   7   1       13.18       14.30      2.32 o
   8   7   1      157.76      151.28      4.39 o
   9   7   1        1.41       -0.32      3.49 o
  10   7   1        0.02       -0.59      3.73 o
  11   7   1       16.31       20.63      4.56 o
  12   7   1        0.88       -0.73      4.56 o
  13   7   1        0.79        6.00      4.77 o
 -11   8   1        1.02        2.40      3.96 o
 -10   8   1       28.82       25.71      4.38 o
  -9   8   1        0.81        3.49      4.00 o
  -8   8   1       52.49       50.23      2.80 o
  -7   8   1        0.21        2.23      2.35 o
  -6   8   1      112.48      117.14      3.05 o
  -5   8   1        2.26        4.08      2.30 o
  -4   8   1      396.26      389.70      5.64 o
  -3   8   1       74.49       67.60      2.17 o
  -2   8   1        0.00        0.31      1.11 o
  -1   8   1       25.04       24.63      1.29 o
   0   8   1       50.24       52.26      1.79 o
   1   8   1       40.66       39.23      1.78 o
   2   8   1       17.97       16.47      2.93 o
   3   8   1        0.40       -0.38      3.10 o
   4   8   1       12.34       13.03      4.06 o
   5   8   1        8.82        7.78      2.21 o
   6   8   1      123.93      120.73      3.47 o
   7   8   1        4.70        3.88      2.57 o
   8   8   1       71.94       73.27      3.34 o
   9   8   1        5.28        9.16      2.76 o
  10   8   1       32.44       31.17      4.40 o
  11   8   1        0.20        4.11      4.15 o
  12   8   1        6.11        4.72      4.87 o
 -11   9   1        0.57        1.37      4.22 o
 -10   9   1        3.10        0.78      3.92 o
  -9   9   1       14.10       10.96      4.19 o
  -8   9   1       17.69       18.84      4.53 o
  -7   9   1       19.13       15.63      3.18 o
  -6   9   1        0.84        2.23      3.14 o
  -5   9   1        5.86        6.04      2.38 o
  -4   9   1       63.89       63.94      2.45 o
  -3   9   1       17.20       17.85      2.17 o
  -2   9   1      186.27      170.86      4.43 o
  -1   9   1        0.34        1.13      1.83 o
   0   9   1        6.35        5.72      1.45 o
   1   9   1        5.35        8.07      2.34 o
   2   9   1        2.85        2.59      3.26 o
   3   9   1        5.95       11.91      2.52 o
   4   9   1       35.59       38.71      2.97 o
   5   9   1        8.78        9.14      2.58 o
   6   9   1        0.86        4.41      2.71 o
   7   9   1       61.85       64.06      3.21 o
   8   9   1        1.92        5.47      2.78 o
   9   9   1       27.01       32.64      4.92 o
  10   9   1        2.54        6.93      4.20 o
  11   9   1        2.31        8.01      4.98 o
 -10  10   1        1.76       -0.49      4.72 o
  -9  10   1        1.33        3.71      4.50 o
  -8  10   1       10.86       14.73      4.52 o
  -6  10   1        0.11        2.51      2.65 o
  -5  10   1        1.19        1.53      2.40 o
  -4  10   1        3.58        4.35      2.35 o
  -3  10   1        5.89        6.58      2.05 o
  -2  10   1       16.79       16.77      2.07 o
  -1  10   1       16.30       15.13      2.04 o
   0  10   1        7.18        9.16      1.93 o
   1  10   1        0.08        1.83      3.72 o
   2  10   1        1.09        1.37      3.81 o
   3  10   1       13.76       15.81      2.74 o
   4  10   1       25.62       25.85      2.90 o
   5  10   1        9.69       10.78      2.82 o
   6  10   1        1.28        2.26      2.87 o
   7  10   1        1.18        2.95      2.74 o
   8  10   1        1.11        2.63      2.97 o
   9  10   1        0.59        2.62      4.49 o
  -8  11   1        2.33       -0.30      4.85 o
  -7  11   1        0.27        3.12      4.50 o
  -6  11   1        4.73        5.36      2.94 o
  -5  11   1        3.06        3.53      2.72 o
  -4  11   1        2.81        4.66      2.69 o
  -3  11   1       16.19       18.29      2.33 o
  -2  11   1        0.76        0.96      2.71 o
  -1  11   1        8.57        9.96      2.68 o
   0  11   1        4.62        2.89      2.92 o
   2  11   1       10.37        8.42      3.93 o
   3  11   1       14.42       15.03      2.99 o
   4  11   1        3.30        7.98      2.99 o
   5  11   1       19.03       17.16      3.09 o
   6  11   1        0.58        3.50      2.95 o
   7  11   1        0.66        0.35      2.97 o
  -6  12   1        0.20        4.49      5.03 o
  -5  12   1        1.14        1.27      3.19 o
  -4  12   1        0.70       -0.47      4.22 o
  -3  12   1       16.19       21.17      4.85 o
  -2  12   1        0.38        2.49      3.30 o
  -1  12   1        5.18        4.63      3.35 o
   0  12   1        4.15        3.10      4.20 o
   1  12   1        1.89        3.06      4.69 o
   2  12   1        3.69        6.56      3.40 o
   3  12   1        1.98        2.57      3.33 o
   4  12   1        1.03        4.28      3.14 o
   5  12   1        4.88        8.42      3.23 o
   6  12   1        0.24        6.08      4.76 o
  -1  13   1        2.52        8.28      5.00 o
   0  13   1        0.01        1.52      4.52 o
   1  13   1        0.61       -0.08      4.24 o
 -15   0   2        2.72        5.61      3.14 o
 -14   0   2       48.35       50.54      5.49 o
 -13   0   2       28.20       28.37      3.00 o
 -12   0   2       91.64       86.08      3.25 o
 -11   0   2      326.57      314.77     13.82 o
 -10   0   2      545.01      531.53     17.37 o
  -9   0   2      106.63      120.89      4.76 o
  -8   0   2      342.56      329.92      3.53 o
  -7   0   2      762.43      771.82      6.11 o
  -6   0   2       49.73       52.85      3.55 o
  -5   0   2      871.06      860.69      5.67 o
  -4   0   2     5328.25     5747.93     17.68 o
  -3   0   2     4043.34     4325.33     25.41 o
  -2   0   2      201.50      178.36      5.06 o
  -1   0   2      404.06      370.13      4.68 o
   0   0   2        3.82        6.39      0.77 o
   1   0   2       14.71       14.21      0.91 o
   3   0   2     1414.67     1338.31      5.66 o
   4   0   2       16.54       17.37      1.41 o
   5   0   2     3384.38     3484.15      8.55 o
   6   0   2     1265.89     1245.85      4.58 o
   7   0   2      168.61      157.47      3.24 o
   8   0   2      215.35      229.24      2.53 o
   9   0   2        1.95        2.83      1.39 o
  10   0   2       96.72       90.58      2.24 o
  11   0   2      137.90      140.05      3.74 o
  12   0   2       82.78       84.95      5.51 o
  13   0   2       42.86       32.77      4.56 o
  14   0   2        1.10        4.12      4.82 o
  15   0   2        0.01        7.18      5.44 o
 -15   1   2        0.03        1.16      2.57 o
 -14   1   2        1.08        0.88      2.05 o
 -13   1   2       10.02        9.58      1.93 o
 -12   1   2       52.12       55.51      2.42 o
 -11   1   2        1.42        4.62      1.53 o
 -10   1   2      577.99      567.70      7.18 o
  -9   1   2       20.67       19.75      1.09 o
  -8   1   2      255.35      236.48      1.80 o
  -7   1   2      677.02      665.06      5.58 o
  -6   1   2     1714.65     1705.51      3.83 o
  -5   1   2        9.76       14.19      0.55 o
  -4   1   2      297.63      279.16      1.79 o
  -3   1   2     3901.19     4058.35     20.27 o
  -2   1   2      802.46      921.89      2.13 o
  -1   1   2      440.41      536.08      5.11 o
   0   1   2      130.88      165.89      1.93 o
   1   1   2     8470.05     8532.08     32.16 o
   2   1   2        9.88       10.03      0.91 o
   3   1   2      323.04      297.98      2.05 o
   4   1   2      280.71      262.76      1.84 o
   5   1   2      139.12      163.06      1.55 o
   6   1   2       10.39       12.20      0.53 o
   7   1   2       53.12       53.18      1.13 o
   8   1   2       45.37       45.46      1.07 o
   9   1   2       46.54       47.05      1.27 o
  10   1   2        4.81        5.11      1.20 o
  11   1   2       10.07        9.62      2.16 o
  12   1   2        8.58        6.87      2.39 o
  13   1   2       34.82       37.95      3.73 o
  14   1   2       25.52       30.24      3.70 o
  15   1   2        0.38        8.27      3.74 o
 -15   2   2       19.23       22.94      2.42 o
 -14   2   2       27.41       27.79      2.27 o
 -13   2   2       12.31       10.53      2.27 o
 -12   2   2        0.01        1.08      2.69 o
 -11   2   2       26.49       25.77      1.73 o
 -10   2   2       73.96       64.39      2.32 o
  -9   2   2      120.76      109.00      1.75 o
  -8   2   2      144.98      128.16      1.51 o
  -7   2   2        0.19        0.80      0.84 o
  -6   2   2      109.45      111.74      1.33 o
  -5   2   2        0.46        2.42      0.55 o
  -4   2   2     1387.81     1481.88      3.65 o
  -3   2   2      261.85      271.12      1.60 o
  -2   2   2     1744.51     1859.19      5.04 o
  -1   2   2      248.21      287.40      2.23 o
   0   2   2      181.95      182.93      2.80 o
   1   2   2    10568.79    10691.12     43.45 o
   2   2   2      843.35      880.85      4.27 o
   3   2   2        8.31       10.22      0.59 o
   4   2   2        8.04       10.20      0.81 o
   5   2   2      130.00      127.96      1.40 o
   6   2   2     1054.88     1085.67      3.75 o
   7   2   2       85.10       82.00      1.47 o
   8   2   2       33.41       30.63      1.32 o
   9   2   2       31.72       30.38      1.38 o
  10   2   2       49.52       50.20      1.62 o
  11   2   2      114.67      123.06      2.90 o
  12   2   2       16.90       18.26      2.36 o
  13   2   2        0.14        2.85      2.87 o
  14   2   2       10.78       11.11      3.53 o
 -15   3   2        2.44        4.13      2.65 o
 -14   3   2        3.02        4.05      2.33 o
 -13   3   2        7.40        8.94      2.31 o
 -12   3   2        1.00        1.54      1.66 o
 -11   3   2       90.59       91.87      2.19 o
 -10   3   2       29.29       30.03      1.87 o
  -9   3   2       64.12       59.36      3.28 o
  -8   3   2      288.62      283.31      2.92 o
  -7   3   2       40.71       36.05      1.33 o
  -6   3   2      383.44      370.95      5.39 o
  -5   3   2      641.07      661.37      2.99 o
  -4   3   2       95.37      109.49      2.05 o
  -3   3   2      167.15      175.02      1.39 o
  -2   3   2      895.21      884.29      6.42 o
  -1   3   2     3585.17     3636.00     17.58 o
   0   3   2      646.37      641.76      2.62 o
   1   3   2      196.67      238.97      5.02 o
   2   3   2       40.45       32.95      2.00 o
   3   3   2       78.83       79.56      1.13 o
   4   3   2      483.72      474.33      2.63 o
   5   3   2      413.11      376.94      2.45 o
   6   3   2       14.32       16.37      1.17 o
   7   3   2        0.29        2.29      1.25 o
   8   3   2       69.75       71.86      1.99 o
   9   3   2       70.37       72.18      2.11 o
  10   3   2       36.67       36.78      2.05 o
  11   3   2        6.47        6.29      2.06 o
  12   3   2        4.40        4.07      2.16 o
  13   3   2       53.93       56.54      3.90 o
  14   3   2        1.99        4.53      3.56 o
 -15   4   2        1.86        1.71      3.30 o
 -14   4   2        3.71        3.50      2.44 o
 -13   4   2        1.22        2.52      2.29 o
 -12   4   2       47.76       43.87      2.03 o
 -11   4   2       48.23       42.47      1.93 o
 -10   4   2       50.95       43.49      2.09 o
  -9   4   2        5.02        4.43      1.61 o
  -8   4   2       26.37       26.39      1.23 o
  -7   4   2      112.07      120.96      1.56 o
  -6   4   2       46.54       51.70      1.13 o
  -5   4   2       63.18       63.69      2.65 o
  -4   4   2      713.63      838.43      5.85 o
  -3   4   2      264.58      252.81      2.81 o
  -2   4   2       24.67       22.62      0.97 o
  -1   4   2      817.68      864.28      4.35 o
   0   4   2       58.45       50.70      1.20 o
   1   4   2       59.10       75.48      2.59 o
   2   4   2       15.63       14.79      2.09 o
   3   4   2      595.96      592.04      6.13 o
   4   4   2       14.06       11.51      0.87 o
   5   4   2      124.64      121.17      1.61 o
   6   4   2       24.33       25.50      1.31 o
   7   4   2      111.61      107.47      1.95 o
   8   4   2      112.70      112.53      2.19 o
   9   4   2       21.94       19.92      1.82 o
  10   4   2        0.08        0.84      2.51 o
  11   4   2        1.90        1.96      2.70 o
  12   4   2        4.52        3.45      2.96 o
  13   4   2        0.46        2.37      2.58 o
  14   4   2        0.28        6.10      3.48 o
 -14   5   2        0.34        0.85      3.14 o
 -13   5   2        1.19        4.60      2.31 o
 -12   5   2        0.21        2.84      2.47 o
 -11   5   2       16.47       14.44      2.01 o
 -10   5   2      140.14      118.05      3.54 o
  -9   5   2        4.32        5.48      1.80 o
  -8   5   2        9.90       10.19      1.23 o
  -7   5   2       45.23       46.43      1.31 o
  -6   5   2       57.29       54.05      1.60 o
  -5   5   2      112.18      110.02      1.63 o
  -4   5   2        0.31        1.90      0.98 o
  -3   5   2      128.06      125.39      2.52 o
  -2   5   2      140.13      132.15      2.24 o
  -1   5   2      199.24      202.80      2.61 o
   0   5   2      710.97      861.52      7.37 o
   1   5   2      101.19      118.30      1.66 o
   2   5   2        0.18        1.90      1.27 o
   3   5   2       10.00       16.43      2.71 o
   4   5   2      133.12      132.67      7.71 o
   5   5   2        8.04        8.24      0.93 o
   6   5   2      232.85      230.45      2.47 o
   7   5   2        2.08        5.09      2.36 o
   8   5   2       13.12       13.94      2.28 o
   9   5   2       37.60       40.11      2.97 o
  10   5   2        4.21        6.12      2.74 o
  11   5   2        0.00        0.59      3.49 o
  12   5   2        0.48        2.76      3.01 o
  13   5   2        0.66        3.82      2.98 o
 -14   6   2        5.27        8.97      4.55 o
 -13   6   2       10.37       14.10      3.02 o
 -12   6   2        1.33        1.86      2.15 o
 -11   6   2        0.01        1.22      2.10 o
 -10   6   2        1.83        2.55      2.06 o
  -9   6   2       25.27       23.34      2.65 o
  -8   6   2        5.50        6.18      1.44 o
  -7   6   2       63.53       68.52      1.79 o
  -6   6   2        0.88        3.31      2.02 o
  -5   6   2      151.56      156.79      3.41 o
  -4   6   2        2.03        0.21      1.80 o
  -3   6   2      248.36      251.58      2.64 o
  -2   6   2       32.33       36.78      3.29 o
  -1   6   2        0.03        1.14      1.65 o
   0   6   2      110.66      106.94      3.53 o
   1   6   2       12.85       13.93      2.38 o
   2   6   2        0.34        0.90      0.62 o
   3   6   2       83.44       86.43      2.44 o
   4   6   2       45.62       44.28      3.35 o
   5   6   2       17.70       15.65      3.24 o
   6   6   2      141.15      133.98      4.70 o
   7   6   2      128.08      124.17      4.54 o
   8   6   2        6.49        9.81      3.49 o
   9   6   2        4.52        7.09      3.92 o
  10   6   2        3.47        4.22      2.73 o
  11   6   2        7.00        6.19      3.06 o
  12   6   2        0.68        4.18      3.19 o
  13   6   2        2.16        8.47      3.16 o
 -13   7   2        0.84        0.75      4.00 o
 -12   7   2        0.43       -0.05      3.80 o
 -11   7   2        2.01        4.88      3.84 o
 -10   7   2        1.18       -0.87      3.68 o
  -9   7   2        1.15        3.04      3.65 o
  -8   7   2       26.32       21.24      3.76 o
  -7   7   2      222.45      218.69      2.99 o
  -6   7   2       87.96       84.18      2.61 o
  -5   7   2        1.31        2.45      1.66 o
  -4   7   2        0.76        1.21      1.48 o
  -3   7   2      371.92      376.25      5.50 o
  -2   7   2      155.72      152.74      6.21 o
  -1   7   2      380.39      361.16      4.11 o
   0   7   2       57.99       53.84      3.53 o
   1   7   2        0.30       -0.37      2.34 o
   2   7   2      177.79      178.07      3.22 o
   3   7   2        3.91        4.11      2.02 o
   4   7   2        0.21        2.60      2.02 o
   5   7   2      167.47      156.80      3.50 o
   6   7   2       62.86       58.05      2.67 o
   7   7   2       62.47       57.84      4.37 o
   8   7   2       53.16       52.84      4.68 o
   9   7   2        7.41        7.00      3.60 o
  10   7   2       14.26       15.28      4.46 o
 -12   8   2        0.05        4.68      4.33 o
 -11   8   2        1.66        2.18      3.97 o
 -10   8   2        9.44        9.42      3.91 o
  -9   8   2       20.60       26.96      4.35 o
  -8   8   2        3.43        3.74      3.38 o
  -7   8   2        8.73        6.76      1.93 o
  -6   8   2        6.04        4.87      2.24 o
  -5   8   2       71.15       67.20      2.29 o
  -4   8   2      215.13      202.92      3.10 o
  -3   8   2        6.58        4.99      1.87 o
  -2   8   2       33.95       32.41      2.00 o
  -1   8   2       32.81       28.32      2.27 o
   0   8   2       44.50       47.92      3.42 o
   1   8   2       40.95       42.52      3.65 o
   2   8   2       10.09        9.14      2.25 o
   3   8   2        1.72        0.18      2.16 o
   4   8   2        6.21        5.39      2.41 o
   5   8   2       27.24       28.17      2.70 o
   6   8   2        0.33        1.01      2.46 o
   7   8   2        4.69        3.08      2.62 o
   8   8   2        1.94        2.26      2.69 o
   9   8   2        5.21        2.94      2.79 o
  10   8   2        2.00        2.68      2.80 o
  11   8   2        6.39        3.18      4.68 o
 -11   9   2        4.26        1.50      4.14 o
 -10   9   2        0.78        1.15      4.37 o
  -9   9   2        1.86        4.42      4.23 o
  -8   9   2       18.37       16.93      4.01 o
  -7   9   2        2.54        0.80      4.02 o
  -6   9   2       72.51       79.15      2.97 o
  -5   9   2        0.01        0.49      1.87 o
  -4   9   2       57.09       52.35      2.37 o
  -3   9   2        7.80        8.20      1.96 o
  -2   9   2       76.17       77.97      2.42 o
  -1   9   2       64.88       64.40      2.45 o
   0   9   2      104.80       92.76      5.02 o
   1   9   2       10.37       13.09      3.69 o
   2   9   2        8.28       11.15      2.33 o
   3   9   2       31.01       29.49      3.32 o
   4   9   2      116.99      116.94      3.69 o
   5   9   2       55.19       57.03      3.30 o
   6   9   2        0.64        1.43      2.50 o
   7   9   2       17.41       18.80      3.00 o
   8   9   2       18.93       20.89      3.07 o
   9   9   2        0.43        4.59      2.90 o
  10   9   2       15.50       21.24      5.29 o
 -10  10   2        7.26        8.52      4.75 o
  -9  10   2        0.55        2.12      4.67 o
  -8  10   2       13.23       22.30      4.78 o
  -7  10   2        2.22       -1.12      4.49 o
  -6  10   2       20.41       23.94      5.80 o
  -5  10   2       25.34       24.34      4.41 o
  -4  10   2       20.91       21.10      2.31 o
  -3  10   2        0.53        1.01      2.43 o
  -2  10   2        7.86        6.45      2.03 o
  -1  10   2       18.98       12.45      2.41 o
   0  10   2       25.36       28.46      5.57 o
   1  10   2        1.07        0.76      2.44 o
   2  10   2       22.53       26.55      2.89 o
   3  10   2        0.02        1.49      2.81 o
   4  10   2       18.61       25.18      3.16 o
   5  10   2        0.97        1.01      2.96 o
   7  10   2        4.46        2.70      2.85 o
   8  10   2        7.26        6.01      3.05 o
   9  10   2        5.26       15.52      5.30 o
  -8  11   2        0.72        4.11      4.32 o
  -7  11   2       14.64       21.79      5.06 o
  -6  11   2       10.60        9.40      3.17 o
  -5  11   2        5.58        5.92      2.74 o
  -4  11   2        1.26        2.37      2.21 o
  -3  11   2        6.46        6.74      2.24 o
  -2  11   2       14.78       12.74      2.63 o
  -1  11   2        4.00        8.20      2.52 o
   0  11   2        5.16        2.82      4.03 o
   1  11   2        1.29        1.86      2.78 o
   2  11   2        0.77        2.52      2.85 o
   3  11   2       28.26       32.70      3.37 o
   4  11   2        5.28        3.66      3.00 o
   5  11   2        3.02        1.51      2.91 o
   6  11   2        0.00        0.74      4.42 o
   7  11   2        6.39        8.75      3.11 o
  -6  12   2        4.31        5.69      4.90 o
  -5  12   2        1.11        0.85      4.11 o
  -4  12   2       15.27       17.81      3.73 o
  -3  12   2       12.39       18.18      5.26 o
  -1  12   2        2.11       -1.05      4.26 o
   0  12   2        0.92        2.55      3.32 o
   1  12   2        9.80       14.05      3.31 o
   2  12   2        6.00        9.21      3.17 o
   3  12   2        4.10        9.04      6.86 o
   4  12   2        1.23        4.41      3.17 o
   5  12   2       10.78       14.96      3.47 o
 -15   1   3        0.13        3.30      2.20 o
 -14   1   3        1.12        1.69      2.38 o
 -13   1   3        1.26        0.79      1.99 o
 -12   1   3       14.79       14.74      2.16 o
 -11   1   3        0.02        3.02      1.55 o
 -10   1   3      791.76      782.78      4.48 o
  -9   1   3      152.46      139.16      2.02 o
  -8   1   3        6.06        7.73      0.65 o
  -7   1   3      439.42      466.68      2.43 o
  -6   1   3       20.94       16.14      0.85 o
  -5   1   3      562.25      685.08      3.63 o
  -4   1   3      107.65      113.20      2.44 o
  -3   1   3      141.54      157.01      1.66 o
  -2   1   3      152.34      161.55      3.91 o
  -1   1   3     1055.43     1129.46      5.13 o
   0   1   3     3461.15     3579.89     18.00 o
   1   1   3     1625.95     1679.41      7.63 o
   2   1   3       17.38       18.62      0.85 o
   3   1   3       11.46       11.68      0.84 o
   4   1   3      150.72      163.03      1.65 o
   5   1   3       66.48       66.40      1.33 o
   6   1   3       21.75       20.66      1.07 o
   7   1   3       78.47       77.04      1.45 o
   8   1   3       44.00       42.95      2.31 o
   9   1   3       30.88       28.82      1.54 o
  10   1   3        0.36       -0.29      1.75 o
  11   1   3        0.96        1.16      1.79 o
  12   1   3        2.58        0.57      2.85 o
  13   1   3        0.07        1.13      4.98 o
  14   1   3        7.17        9.67      3.77 o
 -15   2   3        2.79        2.69      2.27 o
 -14   2   3       14.07       15.29      2.61 o
 -13   2   3        1.80        0.08      2.14 o
 -12   2   3       16.27       17.08      2.25 o
 -11   2   3       28.30       25.35      1.60 o
 -10   2   3       12.94       12.03      1.43 o
  -9   2   3        7.25        7.86      1.11 o
  -8   2   3       58.50       62.10      1.20 o
  -7   2   3       34.61       35.02      1.19 o
  -6   2   3      119.53      113.30      1.32 o
  -5   2   3      540.80      582.84      2.60 o
  -4   2   3       54.11       65.20      0.91 o
  -3   2   3      974.08     1201.49      4.15 o
  -2   2   3      108.99      108.14      2.37 o
  -1   2   3     1609.27     1615.41     27.95 o
   0   2   3      115.67      118.76      1.66 o
   1   2   3      326.33      362.12      2.25 o
   2   2   3     1924.88     2011.20      5.75 o
   3   2   3      697.46      740.76      8.28 o
   4   2   3       22.21       20.53      0.75 o
   5   2   3        0.34        2.11      1.47 o
   6   2   3        0.15        1.34      1.31 o
   7   2   3       68.37       64.36      1.76 o
   8   2   3      218.32      215.34      4.56 o
   9   2   3       17.01       19.34      1.38 o
  10   2   3       25.43       25.65      1.57 o
  11   2   3       11.66       16.84      2.18 o
  12   2   3        7.75       10.36      3.00 o
  13   2   3        1.46        2.07      3.26 o
  14   2   3        6.11       13.32      6.30 o
 -15   3   3        0.04        2.02      2.62 o
 -14   3   3       28.85       30.57      2.77 o
 -13   3   3        3.28        4.80      2.33 o
 -12   3   3       88.83       89.01      4.48 o
 -11   3   3      195.08      189.61      2.97 o
 -10   3   3       50.09       51.69      2.12 o
  -9   3   3       59.83       54.75      1.43 o
  -8   3   3       52.14       45.57      0.91 o
  -7   3   3      383.95      393.00      7.47 o
  -6   3   3     1273.76     1292.64      5.50 o
  -5   3   3       11.05        9.04      0.57 o
  -4   3   3     1143.06     1259.55     12.38 o
  -3   3   3     1506.16     1721.74      4.81 o
  -2   3   3      283.83      307.44      1.99 o
  -1   3   3     1309.05     1255.77      3.93 o
   0   3   3      720.81      650.91      4.87 o
   1   3   3      758.06      815.91      3.94 o
   2   3   3       17.30       15.03      1.20 o
   3   3   3     1261.80     1247.25      4.95 o
   4   3   3      233.75      237.93      3.08 o
   5   3   3      165.32      166.52      2.90 o
   6   3   3        8.03        6.50      1.93 o
   7   3   3        1.37        1.95      2.90 o
   8   3   3       11.49       13.87      2.30 o
   9   3   3       29.47       31.24      5.09 o
  10   3   3       46.32       39.80      3.93 o
  11   3   3        7.37        8.23      1.84 o
  12   3   3        2.43        1.66      2.95 o
  13   3   3       13.59       15.47      3.38 o
  14   3   3        2.81        6.04      3.74 o
 -15   4   3        6.07        6.79      2.67 o
 -14   4   3        5.19        5.37      2.38 o
 -13   4   3        9.11        8.43      2.20 o
 -12   4   3        1.61        4.02      2.62 o
 -11   4   3        1.12        3.95      1.88 o
 -10   4   3       25.38       24.16      1.80 o
  -9   4   3      105.21      107.73      2.09 o
  -8   4   3      103.31      104.27      1.85 o
  -7   4   3      162.00      171.03      1.72 o
  -6   4   3        2.85        4.38      0.79 o
  -5   4   3      161.91      157.70      1.50 o
  -4   4   3      246.37      206.69      2.19 o
  -3   4   3      791.88      756.31      7.02 o
  -2   4   3      842.21      835.31      4.89 o
  -1   4   3      193.53      181.85      1.52 o
   0   4   3      226.28      240.06      3.57 o
   1   4   3     1382.16     1444.29      7.18 o
   2   4   3        3.31        1.28      1.25 o
   3   4   3      248.38      234.11      4.28 o
   4   4   3       34.48       35.49      2.88 o
   5   4   3        1.52        3.03      1.84 o
   6   4   3      106.31      101.88      3.01 o
   7   4   3      320.65      318.58      7.01 o
   8   4   3        3.90        4.70      3.40 o
   9   4   3       12.76       10.87      2.52 o
  10   4   3        0.00        0.60      2.54 o
  11   4   3        6.34        5.24      2.67 o
  12   4   3        0.08        1.30      2.89 o
  13   4   3       24.76       24.01      3.01 o
 -14   5   3        2.25        3.29      2.54 o
 -13   5   3        0.24        1.88      2.82 o
 -12   5   3       19.64       25.57      2.28 o
 -11   5   3       66.15       66.90      2.38 o
 -10   5   3       50.19       46.74      2.16 o
  -9   5   3       21.83       21.90      1.64 o
  -8   5   3      101.42       89.35      1.93 o
  -7   5   3       38.87       43.73      1.32 o
  -6   5   3       31.65       28.33      1.25 o
  -5   5   3      834.12      851.89      5.19 o
  -4   5   3        9.64        8.08      1.16 o
  -3   5   3       37.46       35.70      1.28 o
  -2   5   3      560.86      531.34      3.14 o
  -1   5   3      233.95      252.19      9.31 o
   0   5   3       45.16       37.87      1.76 o
   1   5   3       27.88       31.00      5.35 o
   2   5   3       59.27       68.48      3.10 o
   3   5   3        2.13        1.82      2.41 o
   4   5   3      678.64      661.56      7.40 o
   5   5   3      723.27      724.83      8.33 o
   6   5   3       14.10       18.33      3.04 o
   7   5   3       51.00       49.76      2.83 o
   8   5   3        1.57        1.35      2.59 o
   9   5   3       95.06       91.74      3.40 o
  10   5   3       19.60       22.27      2.78 o
  11   5   3        5.87        6.43      3.06 o
  12   5   3        4.98        5.59      3.30 o
  13   5   3        8.49        9.45      2.80 o
 -14   6   3       47.14       60.11      5.49 o
 -13   6   3        6.24        7.10      3.00 o
 -12   6   3       40.63       40.18      2.51 o
 -11   6   3        5.02        4.67      2.05 o
 -10   6   3        5.10        8.41      1.95 o
  -9   6   3       69.07       79.73      2.59 o
  -8   6   3      300.18      268.96      3.50 o
  -7   6   3      168.88      161.59      2.37 o
  -6   6   3      163.29      163.56      2.42 o
  -5   6   3      777.01      747.32      3.75 o
  -4   6   3      428.50      411.80      3.31 o
  -3   6   3      702.33      718.19      6.88 o
  -2   6   3      160.77      163.60      4.34 o
  -1   6   3       40.33       48.85      3.71 o
   0   6   3      264.04      271.91      3.52 o
   1   6   3      254.16      250.42      3.39 o
   2   6   3      477.32      460.29      9.22 o
   3   6   3        6.33        5.72      2.66 o
   4   6   3        0.18        0.58      2.74 o
   5   6   3      184.50      182.65      5.04 o
   6   6   3       17.84       17.81      3.61 o
   7   6   3      115.99      113.59      4.52 o
   8   6   3        5.35        6.55      3.75 o
   9   6   3        2.87       -0.25      4.10 o
  10   6   3        0.00        0.43      3.60 o
  11   6   3        5.67        6.18      2.95 o
  12   6   3        0.20        1.50      3.39 o
 -12   7   3       10.67       15.91      4.03 o
 -11   7   3        5.06        6.67      2.76 o
 -10   7   3        2.50        5.15      3.00 o
  -9   7   3        6.46        3.85      2.06 o
  -8   7   3        3.37        5.13      2.00 o
  -7   7   3       44.15       41.68      2.63 o
  -6   7   3        0.06        0.00      1.95 o
  -5   7   3       35.06       32.25      3.04 o
  -4   7   3      269.98      277.57      3.11 o
  -3   7   3       34.68       34.77      2.17 o
  -2   7   3       20.69       20.35      3.43 o
  -1   7   3       12.65       10.52      2.89 o
   0   7   3       73.22       72.84      2.51 o
   1   7   3       28.53       31.59      2.36 o
   2   7   3       20.83       22.94      2.19 o
   3   7   3       60.31       64.50      2.67 o
   4   7   3       84.38       83.96      2.83 o
   5   7   3       62.04       63.37      3.74 o
   6   7   3       63.66       66.05      4.36 o
   7   7   3       49.19       50.83      4.68 o
   8   7   3       13.71       18.79      3.87 o
   9   7   3       21.09       25.56      4.24 o
  10   7   3       13.07       15.97      4.72 o
  11   7   3        1.33        4.64      4.60 o
  12   7   3        0.02        2.12      4.25 o
 -12   8   3       24.45       28.39      4.77 o
 -11   8   3        6.17        3.85      4.05 o
 -10   8   3        4.28        8.50      3.74 o
  -9   8   3       28.09       26.15      2.95 o
  -8   8   3       66.24       64.97      3.16 o
  -7   8   3        5.70        4.50      3.77 o
  -6   8   3       12.14       10.68      1.90 o
  -5   8   3       28.24       22.85      1.94 o
  -4   8   3       66.48       56.28      2.22 o
  -3   8   3       37.43       36.75      2.11 o
  -2   8   3      342.78      337.71      6.87 o
  -1   8   3      129.36      118.29      4.92 o
   0   8   3        8.25       12.36      2.31 o
   1   8   3       91.21       91.21      2.95 o
   2   8   3       30.05       28.42      2.46 o
   3   8   3        7.98        7.28      3.11 o
   4   8   3        0.82        0.60      3.41 o
   5   8   3        2.93        0.14      3.68 o
   6   8   3       13.84       17.37      3.96 o
   7   8   3        1.39        0.76      3.50 o
   8   8   3        4.97        5.50      3.58 o
   9   8   3        6.23        9.44      2.94 o
  10   8   3       18.08       25.16      5.15 o
  11   8   3        1.65        6.11      4.65 o
 -11   9   3        3.37        2.67      4.22 o
 -10   9   3       10.62       10.92      4.56 o
  -9   9   3        0.91        1.96      3.84 o
  -8   9   3        2.59        6.31      3.00 o
  -7   9   3       25.49       26.24      4.15 o
  -6   9   3       25.48       28.17      3.00 o
  -5   9   3        0.36        0.39      2.19 o
  -4   9   3        0.14        0.21      1.90 o
  -3   9   3       40.61       36.95      2.95 o
  -2   9   3      115.35      103.30      5.21 o
  -1   9   3        2.42        3.82      2.42 o
   0   9   3      213.74      195.97      8.14 o
   1   9   3        0.00        4.05      2.34 o
   2   9   3        4.35        6.65      2.49 o
   3   9   3       18.57       23.51      2.88 o
   4   9   3        0.05        0.57      3.40 o
   5   9   3       11.57       17.51      2.90 o
   6   9   3        0.00        1.38      2.81 o
   7   9   3        0.22        4.07      2.74 o
   8   9   3        4.06        5.84      2.81 o
   9   9   3       35.89       38.03      3.32 o
  10   9   3        0.98        7.04      3.16 o
 -10  10   3        0.38        1.58      4.64 o
  -9  10   3        0.10        5.20      4.26 o
  -8  10   3        9.30        9.37      2.93 o
  -7  10   3        6.14       11.00      4.30 o
  -6  10   3       12.47       18.86      4.38 o
  -5  10   3        6.91        8.74      2.16 o
  -4  10   3        6.30        5.56      2.74 o
  -3  10   3        4.39        2.69      2.60 o
  -2  10   3        0.02        2.33      2.57 o
  -1  10   3        0.52        2.90      2.68 o
   0  10   3        3.80        2.62      2.46 o
   1  10   3        6.01        4.21      2.63 o
   2  10   3        3.89        4.06      2.66 o
   3  10   3        0.40       -0.44      3.53 o
   4  10   3        1.13        4.36      2.85 o
   5  10   3        5.80        7.96      2.93 o
   6  10   3       13.58       16.61      3.21 o
   7  10   3        4.39       10.64      3.05 o
   8  10   3        0.72        0.79      3.10 o
  -8  11   3        0.27        4.51      4.43 o
  -7  11   3       18.24       21.68      3.30 o
  -6  11   3        4.41        4.99      4.14 o
  -5  11   3        0.03        1.17      4.56 o
  -4  11   3        5.15        3.29      2.84 o
  -3  11   3        0.00        2.01      3.56 o
  -2  11   3        0.00        2.33      2.79 o
  -1  11   3        0.23        1.38      4.51 o
   0  11   3        0.11        0.09      2.81 o
   1  11   3        1.52        1.43      2.75 o
   2  11   3        0.95        2.79      3.06 o
   3  11   3        0.35        1.70      2.98 o
   4  11   3        8.10       11.23      3.23 o
   5  11   3        8.37        6.62      3.40 o
   6  11   3        2.72        5.67      3.31 o
   7  11   3        1.42        1.70      3.04 o
  -5  12   3        0.12        0.64      4.20 o
  -4  12   3        2.25        6.38      3.21 o
  -3  12   3        0.17        1.84      3.19 o
  -2  12   3        2.44        4.24      5.18 o
  -1  12   3       21.11       26.26      3.66 o
   0  12   3        4.64        5.10      3.17 o
   1  12   3        5.15        4.99      3.44 o
   2  12   3        1.77        1.88      3.38 o
   3  12   3        1.55        4.19      3.22 o
   4  12   3        1.22        1.65      3.40 o
 -15   0   4       21.95       18.29      3.47 o
 -14   0   4       43.96       45.09      3.44 o
 -13   0   4       77.59       79.71      3.57 o
 -12   0   4       59.58       58.70      2.36 o
 -11   0   4        1.39       -0.67      3.43 o
 -10   0   4      107.93      105.45      4.15 o
  -9   0   4     1334.69     1302.49      9.57 o
  -8   0   4      927.66      911.22      5.50 o
  -7   0   4        5.27        4.52      0.76 o
  -6   0   4       15.53       20.02      1.50 o
  -5   0   4       25.37       23.88      2.36 o
  -4   0   4      303.28      343.01      1.81 o
  -3   0   4     1741.68     1781.88      7.26 o
  -2   0   4     2478.24     2592.25      9.16 o
  -1   0   4     2151.32     2163.47      8.82 o
   0   0   4      309.76      337.78      3.85 o
   1   0   4       66.17       78.98      2.02 o
   2   0   4      164.75      142.13      3.09 o
   3   0   4       30.81       22.88      1.70 o
   4   0   4     3244.16     3379.78     17.74 o
   5   0   4      249.97      233.77      5.35 o
   6   0   4        0.21        0.89      1.57 o
   7   0   4      971.69      934.19      6.11 o
   8   0   4      232.84      227.09      4.92 o
   9   0   4        1.52        2.47      2.16 o
  10   0   4        3.60        4.57      2.21 o
  11   0   4        4.86        6.46      2.73 o
  12   0   4       38.01       40.42      5.34 o
  13   0   4       10.37        8.64      5.10 o
  14   0   4        2.94        5.76      4.65 o
 -15   1   4        0.24        0.94      2.60 o
 -14   1   4       19.61       19.47      2.18 o
 -13   1   4        0.88        0.35      2.34 o
 -12   1   4       14.00       13.56      1.83 o
 -11   1   4      101.66       99.43      3.36 o
 -10   1   4       82.40       88.69      2.03 o
  -9   1   4        8.75        9.62      1.13 o
  -8   1   4      367.42      371.36      3.19 o
  -7   1   4      448.16      460.55      2.39 o
  -6   1   4      450.63      431.95      2.72 o
  -5   1   4      732.86      700.58      3.60 o
  -4   1   4     2209.65     2282.89     14.57 o
  -3   1   4      444.56      517.28      7.10 o
  -2   1   4     1139.08     1090.84     11.84 o
  -1   1   4     3663.06     3664.14     24.55 o
   0   1   4     1032.30     1079.46      3.04 o
   1   1   4      225.27      230.87      1.58 o
   2   1   4      276.59      292.48      1.81 o
   3   1   4     3043.58     3057.56      8.57 o
   4   1   4      114.39      114.33      1.91 o
   5   1   4      290.05      275.18      2.35 o
   6   1   4        0.74        2.97      1.22 o
   7   1   4      131.44      133.27      2.11 o
   8   1   4        1.47        1.95      1.38 o
   9   1   4       67.73       68.57      1.87 o
  10   1   4       11.58       12.42      1.63 o
  11   1   4        1.03        2.24      2.04 o
  12   1   4        2.53        3.51      2.82 o
  13   1   4        0.30        1.30      3.23 o
  14   1   4        0.85        4.38      3.74 o
 -15   2   4        4.79        5.78      2.27 o
 -14   2   4        4.11        7.25      2.54 o
 -13   2   4       68.46       70.16      2.69 o
 -12   2   4       31.88       34.98      3.13 o
 -11   2   4       70.68       70.02      1.95 o
 -10   2   4       53.14       57.46      1.48 o
  -9   2   4      481.35      476.11      3.66 o
  -8   2   4       54.07       47.87      1.16 o
  -7   2   4      123.62      117.16      2.04 o
  -6   2   4      151.57      124.48      1.78 o
  -5   2   4      259.79      277.94      2.13 o
  -4   2   4      734.04      734.72      5.08 o
  -3   2   4       73.09       63.06      0.78 o
  -2   2   4      717.75      726.72      5.42 o
  -1   2   4        4.29        3.53      0.98 o
   0   2   4        6.67        7.01      0.58 o
   1   2   4      366.96      342.86      2.14 o
   2   2   4      414.37      429.86      2.13 o
   3   2   4     3335.63     3341.63      9.59 o
   4   2   4      133.10      137.21      1.38 o
   5   2   4       29.24       26.20      0.90 o
   6   2   4      107.55      101.68      1.79 o
   7   2   4       95.95       97.64      1.97 o
   8   2   4      122.60      114.72      1.91 o
   9   2   4        6.96        5.70      1.50 o
  10   2   4        0.22        1.11      1.56 o
  11   2   4        9.16        8.08      2.06 o
  12   2   4       18.85       22.95      3.91 o
  13   2   4       31.03       36.54      6.94 o
  14   2   4       11.75       15.66      3.71 o
 -15   3   4       14.91       20.49      2.81 o
 -14   3   4        2.89        4.42      2.40 o
 -13   3   4        3.28        3.50      2.27 o
 -12   3   4        0.00        2.44      2.54 o
 -11   3   4       99.18       99.81      2.69 o
 -10   3   4       27.27       22.91      1.35 o
  -9   3   4      259.85      252.83      3.47 o
  -8   3   4       21.01       20.99      1.26 o
  -7   3   4        3.06        1.33      0.54 o
  -6   3   4      439.51      452.79      2.50 o
  -5   3   4      417.60      391.73      2.24 o
  -4   3   4       65.45       64.22      0.75 o
  -3   3   4       78.14       83.31      1.55 o
  -2   3   4        0.03        1.85      0.90 o
  -1   3   4      207.68      203.97      2.25 o
   0   3   4      147.65      135.36      2.76 o
   1   3   4     2402.69     2505.36     11.79 o
   2   3   4       58.93       70.76      1.81 o
   3   3   4      135.92      149.77      2.41 o
   4   3   4       22.60       19.40      1.05 o
   5   3   4      107.12      100.89      1.84 o
   6   3   4        0.11        0.60      1.48 o
   7   3   4       64.12       56.93      2.03 o
   8   3   4        2.84        1.52      1.78 o
   9   3   4        2.01        2.59      2.00 o
  10   3   4       10.63       12.75      1.78 o
  11   3   4        5.51        6.05      2.13 o
  12   3   4        0.23        3.53      4.73 o
  13   3   4        6.91        9.19      5.21 o
 -15   4   4       14.73       20.53      3.71 o
 -14   4   4        5.06        6.38      2.56 o
 -13   4   4        8.95       10.10      2.86 o
 -12   4   4        7.59        7.27      2.60 o
 -11   4   4        7.40       10.09      1.82 o
 -10   4   4       41.12       39.76      1.71 o
  -9   4   4       40.93       37.26      1.53 o
  -8   4   4      106.01       92.44      1.70 o
  -7   4   4        9.96       11.58      1.28 o
  -6   4   4       28.32       32.57      0.78 o
  -5   4   4      319.55      299.62      2.97 o
  -4   4   4      171.28      194.62      1.71 o
  -3   4   4      129.61      135.98      1.50 o
  -2   4   4      318.23      374.93      2.10 o
  -1   4   4        9.25        9.81      0.80 o
   0   4   4        0.44        1.03      0.64 o
   1   4   4      274.18      273.49      2.94 o
   2   4   4      180.64      171.67      3.55 o
   3   4   4        8.93       11.72      1.55 o
   4   4   4       18.13       16.24      2.35 o
   5   4   4      148.08      138.85      4.45 o
   6   4   4        5.15        7.02      2.34 o
   7   4   4      139.64      150.24      3.51 o
   8   4   4        4.31        4.53      2.32 o
   9   4   4        6.05        5.62      2.73 o
  10   4   4       18.39       20.25      2.41 o
  11   4   4       11.92       12.44      2.59 o
  12   4   4        0.72        4.44      2.56 o
  13   4   4        0.24        7.36      3.56 o
 -14   5   4        0.00        0.96      3.23 o
 -13   5   4        1.12        1.84      4.78 o
 -12   5   4        0.56        0.64      2.44 o
 -11   5   4        6.50        5.56      1.88 o
 -10   5   4        0.21        1.03      1.55 o
  -9   5   4       27.55       23.40      1.62 o
  -8   5   4      149.00      123.14      2.11 o
  -7   5   4        1.85        2.33      1.50 o
  -6   5   4      157.80      164.02      2.98 o
  -5   5   4      114.41      110.16      1.86 o
  -4   5   4      134.86      131.07      1.73 o
  -3   5   4      120.46      137.95      1.72 o
  -2   5   4       25.90       27.90      1.13 o
  -1   5   4       17.26       16.30      0.94 o
   0   5   4        0.78        2.11      1.28 o
   1   5   4      110.96      110.06      2.42 o
   2   5   4      170.71      188.30      2.86 o
   4   5   4        2.63        2.72      2.90 o
   5   5   4       18.85       23.96      3.32 o
   6   5   4       11.56       10.75      3.29 o
   7   5   4       29.54       29.06      3.53 o
   8   5   4       42.73       44.73      2.88 o
   9   5   4       11.27        8.36      2.57 o
  10   5   4        0.21       -0.89      3.82 o
  11   5   4        8.74        8.91      3.23 o
  12   5   4        2.90        4.66      2.58 o
  13   5   4        0.12        2.57      2.80 o
 -13   6   4        0.89        7.68      4.90 o
 -12   6   4        1.93        5.61      4.70 o
 -11   6   4        0.10        5.28      3.04 o
 -10   6   4        0.00        1.19      2.04 o
  -9   6   4       13.48        9.82      2.06 o
  -8   6   4       25.69       21.99      2.47 o
  -7   6   4       12.59       11.33      1.90 o
  -6   6   4       48.07       43.51      2.07 o
  -5   6   4       98.25       94.69      2.28 o
  -4   6   4        0.01        1.32      1.39 o
  -3   6   4      193.90      187.71      2.25 o
  -2   6   4        0.66        1.13      1.70 o
  -1   6   4       23.32       25.53      1.84 o
   0   6   4        2.96        2.50      1.70 o
   1   6   4        0.17        1.76      1.81 o
   2   6   4      120.84      113.40      3.80 o
   3   6   4        3.28        3.63      2.41 o
   5   6   4       22.54       18.55      2.97 o
   6   6   4       48.81       36.21      3.60 o
   7   6   4       11.20       10.66      3.69 o
   8   6   4       52.96       53.54      4.64 o
   9   6   4        8.44        4.19      4.11 o
  10   6   4        2.75        5.10      4.26 o
  11   6   4        2.75        3.84      4.53 o
  12   6   4        0.82       -0.55      4.46 o
 -13   7   4        3.71       13.03      4.83 o
 -12   7   4       54.50       60.71      5.17 o
 -11   7   4       15.68       19.94      2.88 o
 -10   7   4        1.78        3.20      2.25 o
  -9   7   4        5.33        4.84      2.02 o
  -8   7   4        3.79        4.26      2.49 o
  -7   7   4        0.07        0.57      1.94 o
  -6   7   4       22.10       21.37      1.88 o
  -5   7   4      357.36      360.78      6.22 o
  -4   7   4      129.59      127.71      2.90 o
  -3   7   4       18.61       14.45      1.92 o
  -2   7   4       75.60       72.69      3.19 o
  -1   7   4      132.71      137.27      3.11 o
   0   7   4        3.25        4.77      1.90 o
   1   7   4      103.95       91.81      2.76 o
   2   7   4       26.05       26.31      2.36 o
   3   7   4        0.01        0.15      3.03 o
   4   7   4      134.71      129.85      4.92 o
   6   7   4        3.66        0.64      3.77 o
   7   7   4       23.38       19.58      4.28 o
   8   7   4        1.76        2.08      4.06 o
   9   7   4        3.70        1.83      4.23 o
  10   7   4       12.63       10.45      4.59 o
  11   7   4        4.15        6.45      4.88 o
 -12   8   4        2.19        6.26      4.24 o
 -11   8   4        2.93        2.62      3.96 o
 -10   8   4        0.42        1.93      2.95 o
  -9   8   4        3.45        3.95      2.82 o
  -8   8   4       36.99       29.14      4.12 o
  -7   8   4       10.59        8.91      2.63 o
  -6   8   4        5.04        7.88      2.58 o
  -5   8   4       48.29       43.87      4.10 o
  -4   8   4       18.92       18.96      1.90 o
  -3   8   4       38.99       37.72      3.47 o
  -2   8   4      125.76      129.76      3.31 o
  -1   8   4        2.69        9.10      2.46 o
   0   8   4       49.93       60.28      2.87 o
   1   8   4      125.63      109.16      3.31 o
   2   8   4       36.23       37.31      2.61 o
   3   8   4        3.62        3.48      2.17 o
   4   8   4        0.12       -0.19      2.37 o
   5   8   4       27.59       31.82      2.98 o
   6   8   4       20.86       22.98      2.83 o
   7   8   4        3.48        2.41      4.28 o
   8   8   4        0.78        0.92      4.38 o
   9   8   4        1.67        2.88      4.60 o
  10   8   4        1.22        1.36      4.89 o
 -11   9   4       10.87       11.87      4.45 o
 -10   9   4        6.09       10.67      4.48 o
  -9   9   4        0.96        0.78      2.82 o
  -8   9   4        0.27       -0.61      4.23 o
  -7   9   4        0.46        1.03      4.15 o
  -6   9   4       64.88       69.36      3.37 o
  -5   9   4        4.41        4.31      2.60 o
  -4   9   4       19.72       23.16      2.00 o
  -3   9   4       16.41       17.73      2.35 o
  -2   9   4       23.95       20.58      2.45 o
  -1   9   4       25.32       28.76      2.87 o
   0   9   4       38.23       45.28      2.95 o
   1   9   4       15.79       12.44      2.67 o
   2   9   4       23.82       15.59      2.78 o
   3   9   4        3.47        4.86      2.63 o
   4   9   4       10.35       14.54      2.60 o
   5   9   4        0.49        2.31      2.72 o
   6   9   4       31.26       29.72      3.36 o
   7   9   4       15.79       18.01      3.11 o
   8   9   4        0.62        5.63      2.90 o
   9   9   4        9.38       15.42      3.24 o
  -9  10   4        5.92        8.45      3.38 o
  -8  10   4       16.52       22.10      3.57 o
  -7  10   4        0.14        0.32      4.22 o
  -5  10   4        2.21        3.57      2.98 o
  -4  10   4       18.67       20.15      2.31 o
  -3  10   4       90.67       90.38      2.88 o
  -2  10   4       18.10       18.22      2.81 o
  -1  10   4       18.15       16.20      2.69 o
   0  10   4        0.39        5.27      2.67 o
   1  10   4       26.05       26.93      2.90 o
   2  10   4       19.35       18.40      3.05 o
   3  10   4        0.40        1.87      2.55 o
   4  10   4        1.77       -0.97      4.23 o
   5  10   4        0.52        0.84      3.94 o
   6  10   4       21.90       23.58      3.49 o
   7  10   4        2.75        5.33      3.47 o
   8  10   4        1.49        2.94      3.29 o
  -8  11   4        0.24        2.80      3.25 o
  -7  11   4        6.22        8.66      4.49 o
  -6  11   4        0.09        1.20      4.45 o
  -5  11   4       14.04       16.72      3.46 o
  -4  11   4        4.67        6.31      2.88 o
  -3  11   4        2.60        4.25      2.28 o
  -2  11   4        6.46       10.59      2.37 o
  -1  11   4       16.63       18.61      5.91 o
   0  11   4       12.15       10.07      3.21 o
   1  11   4        1.13        1.74      2.94 o
   2  11   4        0.06        0.19      4.65 o
   3  11   4        2.07        4.47      2.99 o
   4  11   4        1.35        2.30      3.31 o
   5  11   4        9.80       13.53      3.16 o
   6  11   4        1.05        5.99      3.53 o
  -5  12   4        2.76        3.45      4.19 o
  -4  12   4        0.18        1.84      4.22 o
  -3  12   4        0.28        4.61      3.78 o
  -2  12   4        1.65        5.20      2.53 o
  -1  12   4       21.06       24.73      5.49 o
   0  12   4        4.22        7.40      3.29 o
   1  12   4        1.39        4.19      3.51 o
   3  12   4        3.41       11.59      4.01 o
 -15   1   5        6.79        9.02      2.27 o
 -14   1   5       12.26       11.91      2.19 o
 -13   1   5        2.85        3.94      1.92 o
 -12   1   5        1.08        1.59      1.97 o
 -11   1   5        0.79        0.50      1.83 o
 -10   1   5       73.71       71.88      2.78 o
  -9   1   5       78.62       83.14      3.24 o
  -8   1   5      925.06      881.06      5.78 o
  -7   1   5       18.43       16.63      1.41 o
  -6   1   5        3.83        3.64      0.68 o
  -5   1   5      688.54      716.08      3.48 o
  -4   1   5       28.78       23.15      1.17 o
  -3   1   5      203.06      226.23      2.02 o
  -2   1   5       13.29       15.45      0.81 o
  -1   1   5       71.96       71.35      0.93 o
   0   1   5      127.18      125.39      4.23 o
   1   1   5       55.96       48.33      1.20 o
   2   1   5     1254.00     1249.88      4.34 o
   3   1   5      247.99      248.21      2.47 o
   4   1   5       39.01       36.87      1.28 o
   5   1   5       24.46       22.28      1.35 o
   6   1   5        9.91        8.54      1.36 o
   7   1   5        2.29        3.09      1.44 o
   8   1   5       11.84       13.48      1.61 o
   9   1   5       42.57       39.85      1.91 o
  10   1   5        1.90        2.24      1.67 o
  11   1   5        1.60        4.80      1.98 o
  12   1   5        0.45       -0.06      3.06 o
  13   1   5        0.97        6.25      3.26 o
 -15   2   5       21.90       27.06      4.16 o
 -14   2   5        1.34        3.66      2.39 o
 -13   2   5       28.15       29.36      2.18 o
 -12   2   5       15.82       19.93      2.15 o
 -11   2   5        7.85        7.26      1.69 o
 -10   2   5       49.34       48.96      1.70 o
  -9   2   5      389.62      409.52      5.92 o
  -8   2   5        8.33        7.45      1.15 o
  -7   2   5        1.76        1.65      0.59 o
  -6   2   5        3.07        5.00      0.65 o
  -5   2   5        4.86        6.55      0.75 o
  -4   2   5      201.48      197.12      1.01 o
  -3   2   5     1163.97     1191.86     18.25 o
  -2   2   5       40.98       48.91      2.69 o
  -1   2   5      293.38      332.49      3.33 o
   0   2   5      274.71      265.56      2.30 o
   1   2   5       26.86       28.91      1.22 o
   2   2   5        4.62        3.97      0.96 o
   3   2   5      101.04       91.23      1.34 o
   4   2   5      197.16      186.13      1.70 o
   5   2   5      114.13      101.91      1.42 o
   6   2   5       61.17       56.74      1.60 o
   7   2   5        9.16        8.81      1.50 o
   8   2   5        0.37        1.17      1.55 o
   9   2   5        2.53        2.71      1.63 o
  10   2   5        8.71        8.52      1.77 o
  11   2   5        2.14        0.45      2.09 o
  12   2   5        5.38        5.89      3.39 o
  13   2   5        0.80        4.91      3.64 o
 -15   3   5       10.16       17.19      3.68 o
 -14   3   5       35.84       37.65      3.33 o
 -13   3   5        0.32        2.24      2.69 o
 -12   3   5       10.63       13.64      2.19 o
 -11   3   5       16.21       20.21      1.76 o
 -10   3   5      123.52      137.01      2.45 o
  -9   3   5      467.91      420.93      3.87 o
  -8   3   5       13.60       17.18      1.25 o
  -7   3   5        0.12        0.94      0.68 o
  -6   3   5      252.61      245.77      2.43 o
  -5   3   5      207.84      204.55      2.32 o
  -4   3   5     1367.14     1397.42      7.87 o
  -3   3   5       15.33       18.84      1.02 o
  -2   3   5       64.58       76.67      2.34 o
  -1   3   5     1014.84     1062.89      7.04 o
   0   3   5      409.74      425.56      2.10 o
   1   3   5      552.71      526.74      3.67 o
   2   3   5        0.02        2.03      1.21 o
   3   3   5        8.53       11.90      1.29 o
   4   3   5        0.35        0.78      1.17 o
   5   3   5      303.22      281.62      2.02 o
   6   3   5      155.43      147.74      2.26 o
   7   3   5       10.76       10.65      1.64 o
   8   3   5       20.33       21.16      1.78 o
   9   3   5        7.97        4.89      1.58 o
  10   3   5        2.88        1.97      2.22 o
  11   3   5        3.87        6.60      2.38 o
  12   3   5        1.91        5.47      3.06 o
  13   3   5        1.19        2.32      3.41 o
 -14   4   5        1.68        3.20      4.97 o
 -13   4   5       57.03       64.31      5.62 o
 -12   4   5       13.49       16.41      4.56 o
 -11   4   5        3.72        5.21      1.82 o
 -10   4   5       31.55       24.33      1.34 o
  -9   4   5       24.26       24.43      1.42 o
  -8   4   5       74.36       79.08      2.53 o
  -7   4   5      148.79      155.55      1.81 o
  -6   4   5       40.72       38.46      1.77 o
  -5   4   5       56.22       56.77      1.20 o
  -4   4   5      377.82      374.41      5.19 o
  -3   4   5      371.49      350.95      4.18 o
  -2   4   5       70.20       61.65      1.57 o
  -1   4   5      167.21      152.96      3.67 o
   0   4   5       91.61       87.91      4.41 o
   1   4   5      161.06      145.05      2.76 o
   2   4   5      274.40      270.82      3.17 o
   3   4   5      671.13      681.30      7.25 o
   4   4   5        1.56        3.76      1.58 o
   5   4   5        3.18        4.57      3.04 o
   6   4   5      108.69      110.54      3.28 o
   7   4   5        0.13        1.59      2.49 o
   8   4   5       10.28       11.06      2.10 o
   9   4   5       68.50       67.10      2.85 o
  10   4   5        0.88        2.60      1.94 o
  11   4   5        7.36        7.94      2.24 o
  12   4   5        5.02        6.13      2.64 o
 -14   5   5        0.01        1.08      5.17 o
 -13   5   5        3.10        1.35      4.76 o
 -12   5   5        5.64        5.14      3.98 o
 -11   5   5       63.97       65.63      3.36 o
 -10   5   5       49.03       53.17      2.39 o
  -9   5   5       87.08       83.55      2.19 o
  -8   5   5       15.10       17.37      2.09 o
  -7   5   5      150.67      142.42      3.45 o
  -6   5   5      426.46      412.05      3.63 o
  -5   5   5      312.40      310.63      2.44 o
  -4   5   5      339.62      323.95      2.41 o
  -3   5   5      428.45      426.13      5.75 o
  -2   5   5       70.89       74.61      1.45 o
  -1   5   5      220.82      216.68      2.77 o
   0   5   5      284.20      263.23      2.05 o
   1   5   5      158.67      157.94      2.77 o
   2   5   5       13.29       16.69      1.81 o
   3   5   5       11.43       12.08      1.96 o
   4   5   5       37.69       41.34      3.65 o
   5   5   5        1.03        0.55      2.77 o
   6   5   5       53.14       50.20      4.14 o
   7   5   5      189.54      180.88      5.72 o
   8   5   5       42.10       43.36      4.57 o
   9   5   5       17.74       16.17      2.88 o
  10   5   5        3.15        4.37      2.43 o
  11   5   5       11.88       10.53      2.73 o
  12   5   5        0.18        0.87      2.15 o
 -13   6   5        0.23        2.50      4.57 o
 -12   6   5       48.80       55.48      5.51 o
 -11   6   5       20.79       18.25      3.09 o
 -10   6   5       43.52       46.92      2.42 o
  -9   6   5       33.87       32.30      2.17 o
  -8   6   5       87.39       94.04      5.17 o
  -7   6   5      108.31      114.58      2.26 o
  -6   6   5      131.58      124.01      2.28 o
  -5   6   5       78.24       74.37      1.70 o
  -4   6   5       22.83       19.78      1.41 o
  -3   6   5      515.15      496.21      3.08 o
  -2   6   5      375.69      375.90      3.90 o
  -1   6   5      528.53      507.47      5.50 o
   0   6   5        3.81        8.28      2.30 o
   1   6   5      124.44      138.19      4.39 o
   2   6   5      211.22      209.18      4.99 o
   3   6   5      112.17      108.09      4.36 o
   4   6   5      108.57       98.90      4.16 o
   5   6   5        1.61        3.87      3.52 o
   6   6   5       18.18       20.79      3.46 o
   7   6   5       76.49       83.82      5.26 o
   8   6   5        0.09        1.89      3.77 o
   9   6   5        9.85       11.03      4.19 o
  10   6   5        3.05        9.76      4.82 o
  11   6   5        0.06        1.51      3.11 o
 -12   7   5        0.00        7.47      4.63 o
 -11   7   5       34.61       36.80      2.62 o
 -10   7   5        7.29       11.52      2.22 o
  -9   7   5       17.96       18.05      2.13 o
  -8   7   5        0.02        1.04      2.52 o
  -7   7   5       71.12       53.64      2.37 o
  -6   7   5       40.64       37.74      2.07 o
  -5   7   5      110.79      112.09      2.94 o
  -4   7   5        0.12        1.61      1.51 o
  -3   7   5       67.54       63.73      2.45 o
  -2   7   5        0.63        1.10      1.99 o
  -1   7   5       68.11       71.56      2.60 o
   0   7   5        1.05        1.55      2.02 o
   1   7   5       35.92       29.42      2.36 o
   2   7   5        0.01       -0.74      3.20 o
   3   7   5        6.45        4.27      2.98 o
   4   7   5        0.74       -0.72      3.49 o
   5   7   5       19.51       17.90      3.60 o
   6   7   5       27.07       26.56      4.25 o
   7   7   5        2.93        3.34      3.61 o
   8   7   5        1.08        1.56      4.37 o
   9   7   5        2.81        1.35      4.42 o
  10   7   5        6.87        5.38      4.25 o
  11   7   5        7.97       11.37      4.86 o
 -12   8   5        0.16        2.81      4.78 o
 -11   8   5        0.01        3.80      3.40 o
 -10   8   5       15.87       21.48      2.50 o
  -9   8   5        0.01        3.33      2.63 o
  -8   8   5        1.23        4.63      2.55 o
  -7   8   5       53.17       47.83      2.35 o
  -6   8   5       70.53       65.48      7.46 o
  -5   8   5       16.20       16.42      2.75 o
  -4   8   5        7.33       10.02      2.05 o
  -3   8   5       90.29       94.62      3.05 o
  -2   8   5       18.12       15.62      2.35 o
  -1   8   5       45.81       39.60      2.66 o
   0   8   5       89.07       77.25      6.10 o
   1   8   5      101.37       86.96      3.33 o
   2   8   5        7.88        9.29      3.07 o
   3   8   5       74.30       76.03      3.25 o
   4   8   5        5.30        6.64      2.75 o
   5   8   5        0.31        0.55      2.53 o
   6   8   5       10.67       12.03      4.40 o
   7   8   5        0.39        4.03      3.75 o
   8   8   5        3.18        4.89      4.62 o
   9   8   5        1.60        3.95      4.81 o
  10   8   5        0.49        1.63      4.27 o
 -10   9   5       14.55       17.41      3.34 o
  -9   9   5        1.82        4.23      3.13 o
  -8   9   5        4.39       11.16      4.30 o
  -7   9   5        2.20        4.52      2.62 o
  -6   9   5        1.54        0.20      2.78 o
  -5   9   5       19.05       20.63      2.93 o
  -4   9   5        7.41        9.90      4.00 o
  -3   9   5       19.82       22.78      2.59 o
  -2   9   5        3.88        5.09      2.40 o
  -1   9   5       72.12       68.27      3.19 o
   0   9   5       38.66       32.95      2.88 o
   1   9   5        1.24        1.81      2.63 o
   2   9   5       63.32       64.05      3.28 o
   3   9   5        0.38       -0.38      2.68 o
   4   9   5        1.48        1.14      4.23 o
   5   9   5        6.91        9.48      3.03 o
   6   9   5        0.18        3.40      2.83 o
   7   9   5        6.13        7.06      3.14 o
   8   9   5        1.45        2.84      3.70 o
  -9  10   5        0.35        2.91      3.25 o
  -8  10   5        0.12        1.05      4.59 o
  -7  10   5        0.63        1.48      3.22 o
  -6  10   5       16.53       17.28      3.32 o
  -5  10   5        7.75        9.72      3.02 o
  -4  10   5        2.78        4.63      3.10 o
  -3  10   5        5.69        6.18      2.63 o
  -2  10   5        7.93        9.06      2.77 o
  -1  10   5       25.41       30.32      5.40 o
   0  10   5        7.49       12.34      2.71 o
   1  10   5        0.25        2.69      2.65 o
   2  10   5        0.37        5.73      3.08 o
   3  10   5        0.34       -0.14      4.39 o
   4  10   5        0.14        2.36      4.59 o
   5  10   5        1.12        1.99      3.02 o
   6  10   5        2.37        3.92      3.30 o
   7  10   5        1.43        4.97      4.77 o
  -7  11   5        7.54       10.28      5.08 o
  -6  11   5        0.97        2.36      3.53 o
  -5  11   5       18.92       22.42      3.41 o
  -4  11   5        0.13       -0.34      3.08 o
  -3  11   5        2.09        3.17      3.09 o
  -2  11   5        1.32        1.26      2.90 o
  -1  11   5        3.84        6.27      3.11 o
   0  11   5        7.56       11.74      3.16 o
   1  11   5       14.45       14.08      3.19 o
   2  11   5        0.54        6.06      4.18 o
   3  11   5        0.25        2.77      4.30 o
   4  11   5        0.44        3.17      3.10 o
   5  11   5        0.08        1.91      3.41 o
  -3  12   5        2.05        4.75      3.20 o
  -2  12   5        4.25        8.91      3.18 o
  -1  12   5        5.87       11.70      3.26 o
   0  12   5        1.69        2.54      3.51 o
   1  12   5       11.30       17.80      3.79 o
 -15   0   6       23.11       23.00      5.48 o
 -14   0   6        8.32       13.71      3.14 o
 -13   0   6      117.21      122.56     11.37 o
 -12   0   6      135.63      141.89      5.18 o
 -11   0   6      131.17      123.69      4.99 o
 -10   0   6       68.46       71.53      2.72 o
  -9   0   6       81.71       78.82      2.62 o
  -8   0   6        0.15        2.53      1.82 o
  -7   0   6     1728.01     1689.57     11.78 o
  -6   0   6      545.87      520.29      8.18 o
  -5   0   6       82.18       81.90      2.46 o
  -4   0   6      459.92      459.41      4.91 o
  -3   0   6     1603.08     1600.78      9.06 o
  -2   0   6      207.47      223.00      3.86 o
  -1   0   6      480.15      463.89      5.52 o
   0   0   6      170.48      169.35      3.91 o
   1   0   6       55.62       52.30      3.10 o
   2   0   6      374.49      345.16      6.13 o
   3   0   6       15.42       12.72      1.78 o
   4   0   6       43.38       40.93      2.17 o
   5   0   6        6.42        4.27      2.12 o
   6   0   6       32.93       31.86      2.33 o
   7   0   6       10.38        9.29      2.21 o
   8   0   6        0.60       -0.26      2.44 o
   9   0   6      141.97      140.37      4.98 o
  10   0   6       16.76       14.37      2.91 o
  11   0   6        1.03        3.93      2.81 o
  12   0   6        0.07        0.61      4.22 o
  13   0   6        0.83       -0.10      4.48 o
 -15   1   6       27.45       30.25      3.06 o
 -14   1   6        4.59        5.98      2.62 o
 -13   1   6        1.09        3.48      2.34 o
 -12   1   6        3.95        2.41      1.77 o
 -11   1   6       12.24       11.77      1.94 o
 -10   1   6      124.36      126.30      2.25 o
  -9   1   6      129.97      123.68      2.10 o
  -8   1   6        4.26        6.99      1.40 o
  -7   1   6       16.71       14.17      1.51 o
  -6   1   6        2.29        2.13      0.95 o
  -5   1   6      632.34      608.85      8.41 o
  -4   1   6      216.87      199.89      2.16 o
  -3   1   6      332.89      323.36      4.63 o
  -2   1   6      253.15      259.82      2.95 o
  -1   1   6      414.67      398.40      3.61 o
   0   1   6      755.85      746.85      7.06 o
   1   1   6      854.11      833.22      4.59 o
   2   1   6      327.50      336.21      3.19 o
   3   1   6        7.32       10.71      1.20 o
   4   1   6      309.09      305.61      2.60 o
   5   1   6      574.19      545.56      4.46 o
   6   1   6       90.87       86.59      1.93 o
   7   1   6       25.57       28.11      1.75 o
   8   1   6       17.62       15.42      1.81 o
   9   1   6       45.69       46.03      2.21 o
  10   1   6        1.71        5.60      1.93 o
  11   1   6       11.42       14.27      2.02 o
  12   1   6        0.92        0.02      3.04 o
 -15   2   6        0.30        1.44      3.51 o
 -14   2   6        4.55        7.64      3.19 o
 -13   2   6       34.65       32.88      4.72 o
 -12   2   6       28.00       28.18      3.53 o
 -11   2   6       95.82      102.60      2.07 o
 -10   2   6        2.95        2.40      1.41 o
  -9   2   6      120.33      107.83      2.36 o
  -8   2   6      231.20      239.27      2.09 o
  -7   2   6      989.02      984.31      3.75 o
  -6   2   6       31.80       29.48      0.84 o
  -5   2   6        7.66        8.09      0.92 o
  -4   2   6       25.68       25.66      1.27 o
  -3   2   6      321.89      334.64      3.41 o
  -2   2   6      548.35      533.43      4.21 o
  -1   2   6       93.15       87.21      1.80 o
   0   2   6       57.22       57.34      1.44 o
   1   2   6       27.06       27.46      1.05 o
   2   2   6      337.76      339.20      3.03 o
   3   2   6      110.11       96.86      3.50 o
   4   2   6      127.66      114.19      1.63 o
   5   2   6      280.86      271.88      2.59 o
   6   2   6        3.08        3.37      1.45 o
   7   2   6        0.17       -0.81      1.78 o
   8   2   6       62.70       65.65      2.08 o
   9   2   6       28.25       29.73      2.09 o
  10   2   6        1.81        2.96      1.82 o
  11   2   6        0.01       -1.00      4.01 o
  12   2   6        1.08        1.02      3.43 o
 -14   3   6       10.99       15.44      4.92 o
 -13   3   6       28.44       29.82      3.54 o
 -12   3   6        0.44        2.72      2.97 o
 -11   3   6       46.05       45.33      2.11 o
 -10   3   6       42.02       36.62      1.94 o
  -9   3   6      214.61      196.13      2.54 o
  -8   3   6      155.38      129.31      2.82 o
  -7   3   6      151.23      153.49      2.41 o
  -6   3   6        0.21        1.30      0.65 o
  -5   3   6       45.93       42.02      2.27 o
  -4   3   6      177.56      172.81      2.49 o
  -3   3   6      556.72      543.52      4.35 o
  -2   3   6        0.54        2.44      1.28 o
  -1   3   6       59.80       55.54      3.71 o
   0   3   6       61.49       57.75      1.02 o
   1   3   6       50.62       54.39      1.59 o
   2   3   6        1.51        2.00      1.04 o
   3   3   6      529.78      518.92      7.71 o
   4   3   6      164.16      152.13      1.93 o
   5   3   6       49.93       47.08      1.49 o
   6   3   6       15.08       16.54      1.55 o
   7   3   6       24.42       25.89      1.69 o
   8   3   6       42.82       43.21      2.14 o
   9   3   6        7.53        8.96      1.92 o
  10   3   6        1.41        4.21      1.96 o
  11   3   6        0.45        0.87      2.57 o
  12   3   6        0.23        0.15      4.42 o
 -14   4   6        2.73        6.76      4.41 o
 -13   4   6       25.41       32.53      4.99 o
 -12   4   6        7.82        8.32      3.39 o
 -11   4   6       16.79       16.33      2.49 o
 -10   4   6        3.72        7.03      2.12 o
  -9   4   6        4.03        5.07      1.56 o
  -8   4   6       13.40       12.96      1.58 o
  -7   4   6        5.07        3.93      1.46 o
  -6   4   6       19.57       15.09      1.64 o
  -5   4   6      118.18      113.64      1.50 o
  -4   4   6        6.29        6.98      1.44 o
  -3   4   6      247.06      219.28      5.15 o
  -2   4   6      154.12      156.70      2.66 o
  -1   4   6       65.34       61.12      4.07 o
   0   4   6       87.49       92.22      1.30 o
   1   4   6       10.21       12.23      1.22 o
   2   4   6       30.42       32.01      1.68 o
   3   4   6        0.10        0.18      1.37 o
   4   4   6       94.48       95.13      2.20 o
   5   4   6       21.82       19.69      2.20 o
   6   4   6       34.35       37.04      3.63 o
   7   4   6       14.71       15.10      2.51 o
   8   4   6        1.66        1.84      2.18 o
   9   4   6       33.78       36.30      2.29 o
  10   4   6        0.00        0.93      2.47 o
  11   4   6        0.06        0.36      2.39 o
  12   4   6        2.84        3.73      2.57 o
 -14   5   6        4.42       12.57      4.77 o
 -13   5   6        0.00        6.72      4.37 o
 -12   5   6        1.04        0.92      2.95 o
 -11   5   6        3.25        6.42      2.52 o
 -10   5   6        0.00        2.60      2.29 o
  -9   5   6       15.35       15.19      2.13 o
  -8   5   6        9.21        7.72      1.68 o
  -7   5   6        9.00        7.49      1.55 o
  -6   5   6       43.38       35.26      2.09 o
  -5   5   6       49.32       47.99      2.01 o
  -4   5   6      240.98      236.61      3.89 o
  -3   5   6       48.19       43.41      1.80 o
  -2   5   6      107.42      110.70      1.82 o
  -1   5   6       73.64       76.47      1.56 o
   0   5   6       17.60       17.70      0.94 o
   1   5   6        1.75        2.59      1.90 o
   2   5   6        1.25        2.72      1.86 o
   3   5   6        9.81       10.37      2.06 o
   4   5   6        2.69        3.45      1.97 o
   5   5   6        7.85        4.54      3.33 o
   6   5   6        2.11        2.31      3.47 o
   7   5   6       19.55       21.36      2.72 o
   8   5   6        0.66        1.78      2.81 o
   9   5   6       10.28        7.90      2.87 o
  10   5   6        1.29        1.37      2.84 o
  11   5   6        3.32       -0.49      2.59 o
 -13   6   6        0.83        0.62      5.21 o
 -12   6   6        3.08        5.62      3.29 o
 -11   6   6        4.24        4.67      3.13 o
 -10   6   6        0.83        2.59      2.00 o
  -9   6   6       13.87       14.24      2.33 o
  -8   6   6        3.49        5.97      1.68 o
  -7   6   6       35.43       33.14      1.94 o
  -6   6   6       18.82       17.38      1.88 o
  -5   6   6        0.75        0.62      1.68 o
  -4   6   6       87.35       82.20      1.77 o
  -3   6   6       65.83       65.19      1.66 o
  -2   6   6        0.57        0.88      1.19 o
  -1   6   6       60.31       57.41      2.05 o
   0   6   6        0.95        2.59      1.63 o
   1   6   6        0.10        2.92      2.10 o
   2   6   6        9.40        8.97      2.04 o
   3   6   6        0.19        2.52      3.06 o
   4   6   6       21.24       18.07      3.67 o
   5   6   6        3.50        2.14      3.51 o
   6   6   6        0.01        4.68      3.44 o
   7   6   6        3.00        4.91      3.64 o
   8   6   6       11.75        6.71      4.40 o
   9   6   6        2.55        4.33      2.88 o
  10   6   6        7.71        6.92      3.14 o
  11   6   6        0.11        4.45      4.93 o
 -12   7   6        0.19        3.02      4.78 o
 -11   7   6        0.26        3.70      3.21 o
 -10   7   6       43.34       51.74      2.72 o
  -9   7   6       30.20       38.25      3.16 o
  -8   7   6        9.32        6.29      2.07 o
  -7   7   6       53.13       42.88      2.23 o
  -6   7   6       10.02       13.04      2.14 o
  -5   7   6       14.11       16.86      1.97 o
  -4   7   6        4.72        5.21      1.39 o
  -3   7   6      137.24      134.99      2.59 o
  -2   7   6       85.41       86.80      2.48 o
  -1   7   6       26.08       27.37      1.99 o
   0   7   6       83.78       77.19      2.92 o
   1   7   6       15.14       15.27      3.18 o
   2   7   6       21.44       21.21      3.30 o
   3   7   6        5.69        4.63      3.08 o
   4   7   6        3.39       -0.61      3.24 o
   5   7   6        0.40        1.79      3.38 o
   6   7   6       16.52       11.91      4.20 o
   8   7   6        0.60        2.89      3.95 o
   9   7   6        1.55        4.64      4.67 o
  10   7   6        0.26        0.11      3.15 o
 -11   8   6        3.26        4.69      3.38 o
 -10   8   6        5.04        6.19      2.47 o
  -9   8   6        1.21        2.56      2.73 o
  -8   8   6        1.32        3.53      2.04 o
  -7   8   6        3.06        4.93      2.04 o
  -6   8   6       26.77       25.93      2.25 o
  -5   8   6        2.98        4.43      3.87 o
  -4   8   6        1.41       -0.40      3.28 o
  -3   8   6       27.48       28.34      2.47 o
  -2   8   6       66.85       65.26      2.86 o
  -1   8   6        8.82        7.01      3.73 o
   0   8   6        9.53       13.06      2.50 o
   1   8   6        1.31        7.68      2.52 o
   2   8   6       25.99       25.70      2.63 o
   3   8   6       78.01       74.53      3.45 o
   4   8   6        8.62        6.85      2.77 o
   5   8   6        1.69        6.11      3.63 o
   7   8   6       18.86       20.63      5.04 o
   8   8   6       12.65       15.33      4.47 o
   9   8   6        0.16        2.93      4.81 o
 -10   9   6        5.16        9.54      3.23 o
  -9   9   6       25.24       32.40      5.58 o
  -8   9   6        2.00        2.52      3.02 o
  -7   9   6        6.03        4.94      2.79 o
  -6   9   6        4.64        5.11      2.80 o
  -5   9   6        3.57        4.09      2.66 o
  -4   9   6       71.42       74.66      4.90 o
  -3   9   6        0.34        1.99      2.24 o
  -2   9   6        0.16        0.71      2.38 o
  -1   9   6       45.16       40.66      3.99 o
   0   9   6        2.38        0.83      2.65 o
   1   9   6        6.32        5.18      2.88 o
   2   9   6        3.24        6.01      2.82 o
   3   9   6        0.67        1.58      3.01 o
   4   9   6        1.87        1.89      3.06 o
   5   9   6        8.93        8.42      3.02 o
   6   9   6        3.29        7.23      3.25 o
   7   9   6        2.57        3.54      3.17 o
   8   9   6        2.65        3.98      3.30 o
  -8  10   6        3.39        8.02      4.87 o
  -7  10   6       18.67       21.93      3.30 o
  -6  10   6       14.60       16.40      3.42 o
  -5  10   6        0.91        5.29      3.08 o
  -4  10   6       13.04       13.35      4.36 o
  -3  10   6        0.55        3.61      4.08 o
  -2  10   6        2.58        6.03      2.65 o
  -1  10   6       44.90       44.31      3.30 o
   0  10   6       12.46       14.11      3.13 o
   1  10   6       19.31       16.71      3.01 o
   2  10   6       10.52       15.62      3.35 o
   3  10   6       13.59       17.01      3.36 o
   4  10   6        1.68        4.18      3.36 o
   5  10   6        0.03        1.51      3.12 o
   6  10   6        0.02        7.10      3.66 o
  -6  11   6        0.75        1.73      3.36 o
  -5  11   6       11.39       11.55      3.40 o
  -4  11   6        1.26        4.30      4.95 o
  -3  11   6        3.53        6.10      4.94 o
  -2  11   6        0.13        0.50      4.43 o
  -1  11   6        0.91        5.67      3.03 o
   0  11   6       11.51       21.37      6.03 o
   1  11   6        6.01        7.53      4.18 o
   2  11   6        2.04        4.73      3.28 o
   3  11   6        0.16       -0.03      3.10 o
   4  11   6        0.78        3.49      3.17 o
 -14   1   7        2.13        2.54      3.04 o
 -13   1   7       12.17       14.57      3.31 o
 -12   1   7        1.39        2.12      2.90 o
 -11   1   7       13.32       10.03      2.14 o
 -10   1   7        4.09        2.88      1.58 o
  -9   1   7        3.97        4.38      1.27 o
  -8   1   7      122.37      106.22      1.96 o
  -7   1   7      125.86      120.38      2.82 o
  -6   1   7      199.75      201.16      2.08 o
  -5   1   7        3.53        3.71      1.08 o
  -4   1   7        4.49        5.10      1.27 o
  -3   1   7      386.14      391.38      3.14 o
  -2   1   7       17.56       17.75      1.78 o
  -1   1   7       10.73       11.26      1.86 o
   0   1   7        5.79        6.81      1.68 o
   1   1   7       14.30       16.23      1.89 o
   2   1   7       39.59       38.71      1.60 o
   3   1   7       13.84       15.12      1.32 o
   4   1   7      145.87      141.44      2.14 o
   5   1   7       10.07        8.37      1.47 o
   6   1   7       11.99       15.18      1.67 o
   7   1   7        7.13        7.24      1.81 o
   8   1   7        0.86        2.16      2.09 o
   9   1   7        1.59        2.91      1.90 o
  10   1   7        3.17        4.73      2.02 o
  11   1   7        5.32        6.35      2.10 o
  12   1   7        0.00        3.07      5.04 o
 -14   2   7        2.38        6.62      3.51 o
 -13   2   7       73.58       76.04      4.13 o
 -12   2   7        2.99        5.28      2.40 o
 -11   2   7       38.34       36.39      2.10 o
 -10   2   7       12.04       11.45      2.19 o
  -9   2   7       61.60       51.75      2.32 o
  -8   2   7       76.36       70.31      2.51 o
  -7   2   7      720.45      750.39      4.74 o
  -6   2   7        0.16        2.60      1.19 o
  -5   2   7       29.78       31.38      1.39 o
  -4   2   7       40.43       38.55      2.00 o
  -3   2   7      148.03      147.09      2.80 o
  -2   2   7      112.93      103.40      2.31 o
  -1   2   7      491.98      495.12      4.49 o
   0   2   7       12.46       15.15      1.78 o
   1   2   7      125.20      123.31      2.47 o
   2   2   7      183.84      166.47      3.04 o
   3   2   7       28.10       24.70      1.36 o
   4   2   7        0.19        1.23      1.33 o
   5   2   7       12.41       12.00      1.30 o
   6   2   7        2.88        1.74      1.56 o
   7   2   7       31.45       30.29      1.95 o
   8   2   7       12.38       13.02      2.05 o
   9   2   7        2.45        0.06      2.79 o
  10   2   7        0.09        1.85      2.28 o
  11   2   7        0.02        3.78      2.85 o
  12   2   7        0.11        1.94      3.57 o
 -14   3   7        8.29       14.76      3.52 o
 -13   3   7       18.51       25.67      3.71 o
 -12   3   7        8.97        9.42      2.49 o
 -11   3   7        2.28        1.71      1.89 o
 -10   3   7        7.55        6.27      1.90 o
  -9   3   7       31.91       31.60      2.33 o
  -8   3   7       12.72       12.06      2.76 o
  -7   3   7      392.83      349.78      4.06 o
  -6   3   7        2.88        3.55      1.05 o
  -5   3   7       52.37       54.55      2.25 o
  -4   3   7      378.38      361.30      5.06 o
  -3   3   7        2.71        5.03      1.89 o
  -2   3   7      261.25      252.93      4.43 o
  -1   3   7        2.27        4.12      2.90 o
   0   3   7       14.89       13.68      1.52 o
   1   3   7      223.90      218.33      2.33 o
   2   3   7      118.98      116.97      1.86 o
   3   3   7       91.69       89.19      1.94 o
   4   3   7       41.98       38.06      1.42 o
   5   3   7       21.42       20.21      1.93 o
   6   3   7        0.92        1.27      2.22 o
   7   3   7        9.11        5.17      1.82 o
   8   3   7       39.98       40.78      2.24 o
   9   3   7        0.91        1.19      2.06 o
  10   3   7       13.67       17.45      2.19 o
  11   3   7        2.66        0.14      2.62 o
 -14   4   7       14.38       20.31      5.46 o
 -13   4   7        9.81       13.01      5.42 o
 -12   4   7       12.97       15.19      2.61 o
 -11   4   7       93.87      102.14      2.66 o
 -10   4   7        3.43        3.49      2.32 o
  -9   4   7        0.06        2.21      2.63 o
  -8   4   7      252.25      219.92      3.36 o
  -7   4   7      106.20      107.27      2.86 o
  -6   4   7       51.49       56.23      2.15 o
  -5   4   7       15.33       18.76      2.29 o
  -4   4   7        8.25        8.02      5.70 o
  -3   4   7        8.87        4.83      1.41 o
  -2   4   7      537.19      549.37     12.69 o
  -1   4   7      183.18      170.21      5.43 o
   0   4   7        4.40        4.95      1.79 o
   1   4   7        0.99        3.64      1.77 o
   2   4   7       25.40       25.94      1.44 o
   3   4   7       18.49       18.33      1.45 o
   4   4   7       67.29       67.70      2.78 o
   5   4   7      137.95      123.73      3.20 o
   6   4   7        2.65        1.51      2.30 o
   7   4   7       18.28       18.88      2.31 o
   8   4   7       68.81       74.09      3.40 o
   9   4   7        2.04        4.69      2.30 o
  10   4   7        0.21        0.45      2.54 o
  11   4   7        4.25        6.05      2.79 o
 -13   5   7       60.85       71.81      6.12 o
 -12   5   7        2.41        6.93      2.89 o
 -11   5   7        5.37        6.27      2.61 o
 -10   5   7       29.40       26.15      2.52 o
  -9   5   7      106.72      108.94      3.63 o
  -8   5   7       59.24       56.33      2.00 o
  -7   5   7       23.79       21.21      1.91 o
  -6   5   7        7.62        6.30      1.82 o
  -5   5   7      227.58      224.49      3.48 o
  -4   5   7      494.91      480.38      7.13 o
  -3   5   7      262.04      254.54      2.45 o
  -2   5   7      360.14      333.81      3.30 o
  -1   5   7        9.33        7.38      1.28 o
   0   5   7      130.50      120.97      2.92 o
   1   5   7      107.34      102.97      2.85 o
   2   5   7       67.29       62.59      2.57 o
   3   5   7       13.09       14.44      1.59 o
   4   5   7       62.48       63.39      2.50 o
   5   5   7        9.78       10.37      2.34 o
   6   5   7       20.99       20.95      2.50 o
   7   5   7        0.22        0.10      2.58 o
   8   5   7        0.11        2.80      2.83 o
   9   5   7       19.68       15.14      2.68 o
  10   5   7       11.06        7.69      3.16 o
 -12   6   7       24.24       26.00      3.79 o
 -11   6   7        4.99        6.89      3.10 o
 -10   6   7        2.68        3.47      2.53 o
  -9   6   7       10.19       13.10      2.41 o
  -8   6   7        2.90        3.68      1.73 o
  -7   6   7       27.70       30.92      2.17 o
  -6   6   7      100.82       99.40      2.54 o
  -5   6   7       69.64       68.38      3.96 o
  -4   6   7        3.55        2.84      1.67 o
  -3   6   7        3.76        3.32      1.34 o
  -2   6   7       17.94       19.42      1.98 o
  -1   6   7       78.42       75.99      3.46 o
   0   6   7       82.43       79.36      2.88 o
   1   6   7      158.80      156.00      9.16 o
   2   6   7       14.07       18.26      2.65 o
   3   6   7       48.26       49.34      4.07 o
   4   6   7       77.74       81.50      4.67 o
   5   6   7       15.37       13.10      3.65 o
   6   6   7        5.34        4.14      4.11 o
   7   6   7        5.94        6.74      2.72 o
   8   6   7        8.34        5.51      2.97 o
   9   6   7        6.21        8.71      3.69 o
  10   6   7        0.80        4.90      3.36 o
 -12   7   7        5.67        8.47      4.52 o
 -11   7   7        7.99        7.93      3.11 o
 -10   7   7       19.08       16.09      3.08 o
  -9   7   7       98.78       97.71      3.80 o
  -8   7   7        1.47        3.37      1.89 o
  -7   7   7        5.11        4.42      1.79 o
  -6   7   7        8.39       12.01      2.13 o
  -5   7   7      140.93      128.60      4.33 o
  -4   7   7       88.99       88.26      3.39 o
  -3   7   7       29.88       27.38      2.01 o
  -2   7   7        0.26        0.18      1.79 o
  -1   7   7       52.02       53.80      2.34 o
   0   7   7       75.35       74.84      2.52 o
   1   7   7       41.95       42.00      2.25 o
   2   7   7        4.11        1.86      3.47 o
   3   7   7        6.24        8.47      3.77 o
   4   7   7        7.80        9.62      4.12 o
   5   7   7       14.43       16.37      3.90 o
   6   7   7        0.01        0.39      3.67 o
   7   7   7        0.48        1.46      3.85 o
   8   7   7        5.71        9.44      4.29 o
   9   7   7        0.30        6.39      4.83 o
 -11   8   7       46.48       54.94      3.81 o
 -10   8   7        0.14        3.32      3.04 o
  -9   8   7        0.05        2.31      2.88 o
  -8   8   7        0.65        4.58      3.32 o
  -7   8   7        9.59       11.37      2.72 o
  -6   8   7        0.40        0.28      3.54 o
  -5   8   7       12.58       10.69      3.69 o
  -4   8   7       29.93       27.10      4.31 o
  -3   8   7       11.93       11.44      3.69 o
  -2   8   7       21.37       23.14      2.46 o
  -1   8   7       55.83       61.68      3.08 o
   0   8   7        6.00        4.05      2.43 o
   1   8   7       10.95        9.42      2.62 o
   2   8   7        6.14        4.82      2.72 o
   3   8   7       35.99       35.60      3.15 o
   4   8   7        2.37        6.57      4.03 o
   5   8   7       20.12       23.48      4.23 o
   6   8   7        0.74       -0.92      3.91 o
   7   8   7        2.54        7.38      4.20 o
   8   8   7        5.54       11.70      4.50 o
  -9   9   7       16.02       20.76      5.19 o
  -8   9   7       16.03       11.86      3.21 o
  -7   9   7        0.17        3.00      4.52 o
  -6   9   7        0.89        3.11      4.02 o
  -5   9   7        1.88        3.78      4.19 o
  -4   9   7       11.82       12.07      4.48 o
  -3   9   7        7.90        7.19      4.49 o
  -2   9   7        0.04        0.32      2.42 o
  -1   9   7       10.13       11.18      2.77 o
   0   9   7        8.56       12.47      3.00 o
   1   9   7       16.85       13.77      2.97 o
   3   9   7        1.58        0.57      2.75 o
   4   9   7        2.61        1.88      3.17 o
   5   9   7        0.56        2.58      4.60 o
   6   9   7        0.26        1.69      3.43 o
  -7  10   7        2.04        3.16      3.41 o
  -6  10   7        0.37        1.96      3.18 o
  -5  10   7        1.91        2.72      3.40 o
  -4  10   7        9.72       12.48      4.95 o
  -3  10   7        1.89        2.64      4.11 o
  -2  10   7        0.54        3.44      4.73 o
  -1  10   7        0.08        1.43      2.90 o
   0  10   7        1.31        0.86      3.01 o
   1  10   7       25.24       31.80      3.27 o
   2  10   7       11.50       17.21      3.32 o
   3  10   7        0.59        1.41      4.66 o
   4  10   7        0.22        1.54      3.18 o
   5  10   7        0.01        0.58      4.91 o
  -4  11   7        0.45        1.00      3.54 o
  -3  11   7        5.20       12.24      5.27 o
  -2  11   7        3.13        2.33      4.70 o
  -1  11   7        7.33       10.60      5.26 o
   0  11   7       14.22       18.26      3.44 o
   1  11   7        3.27        7.45      3.45 o
   2  11   7       10.51       16.00      3.58 o
 -14   0   8        0.09        0.53      4.64 o
 -13   0   8        6.54       -0.67      4.62 o
 -12   0   8        0.14        1.91      4.36 o
 -11   0   8      152.02      165.71      3.92 o
 -10   0   8      202.15      205.95     11.16 o
  -9   0   8        8.32        6.80      2.24 o
  -8   0   8       46.41       48.44      3.52 o
  -7   0   8      181.70      178.57      5.56 o
  -6   0   8      122.64      103.69      8.57 o
  -5   0   8      675.80      631.07      6.76 o
  -4   0   8      102.13       99.47      3.50 o
  -3   0   8        4.39        4.17      2.46 o
  -2   0   8      422.81      409.12      6.09 o
  -1   0   8     1096.39     1078.19      9.69 o
   0   0   8       22.49       16.39      3.02 o
   1   0   8       11.67       14.68      3.24 o
   3   0   8       61.26       58.18      2.48 o
   4   0   8      106.85      104.09      3.05 o
   5   0   8        0.74        0.42      2.12 o
   6   0   8        0.11        2.38      2.33 o
   7   0   8        1.50        0.20      2.47 o
   9   0   8        0.01        5.01      3.90 o
  10   0   8        0.63        0.09      3.06 o
  11   0   8        8.31        5.53      3.71 o
 -14   1   8       25.57       25.03      3.54 o
 -13   1   8       73.23       80.74      3.47 o
 -12   1   8        0.27        1.70      2.66 o
 -11   1   8       13.68       15.66      2.29 o
 -10   1   8      111.14      106.42      2.88 o
  -9   1   8       63.01       66.26      1.95 o
  -8   1   8      164.04      162.90      2.47 o
  -7   1   8       14.82       16.18      2.00 o
  -6   1   8       73.68       67.47      3.87 o
  -5   1   8       47.53       45.84      1.69 o
  -4   1   8      174.30      170.76      2.56 o
  -3   1   8      193.75      181.10      3.70 o
  -2   1   8       12.87       10.27      1.89 o
  -1   1   8       33.93       31.88      2.77 o
   0   1   8       11.36       12.39      2.10 o
   1   1   8      152.39      145.91      6.25 o
   2   1   8      175.31      176.84      2.56 o
   3   1   8       47.47       51.11      1.94 o
   4   1   8       52.99       55.35      1.87 o
   5   1   8        1.78        4.34      1.59 o
   6   1   8       92.75       87.70      2.21 o
   7   1   8       71.42       66.29      2.23 o
   8   1   8       24.78       26.93      2.13 o
   9   1   8        0.29        3.87      2.07 o
  10   1   8       11.47        9.21      2.27 o
  11   1   8        5.60        5.06      2.33 o
 -14   2   8        5.59       11.34      3.71 o
 -13   2   8        1.19        3.91      3.57 o
 -12   2   8        2.72        3.16      2.14 o
 -11   2   8       68.18       65.11      3.24 o
 -10   2   8       40.07       35.56      2.42 o
  -9   2   8       43.11       47.76      3.21 o
  -8   2   8      110.12       99.42      4.81 o
  -7   2   8       38.82       34.14      4.25 o
  -6   2   8      237.29      242.67      2.79 o
  -5   2   8      478.51      475.76      3.56 o
  -4   2   8       22.49       22.22      2.13 o
  -3   2   8       13.55       14.44      2.09 o
  -2   2   8      367.06      363.97      4.51 o
  -1   2   8      100.31       95.05      2.33 o
   0   2   8       92.91      104.99      2.95 o
   1   2   8        6.18        4.89      1.59 o
   2   2   8        4.00        2.95      1.24 o
   3   2   8       26.76       29.52      1.53 o
   4   2   8      140.17      132.14      2.16 o
   5   2   8       10.79       10.85      1.92 o
   6   2   8       26.16       19.62      1.94 o
   7   2   8        0.78        1.25      1.85 o
   8   2   8        0.71        1.35      2.28 o
   9   2   8        6.93        9.15      2.16 o
  10   2   8       11.17       11.83      2.33 o
  11   2   8        4.62        7.51      2.38 o
 -13   3   8       23.53       28.75      3.83 o
 -12   3   8       11.66        9.15      2.28 o
 -11   3   8        6.01        4.76      2.03 o
 -10   3   8        0.22        0.52      4.45 o
  -9   3   8       53.57       47.36      3.15 o
  -8   3   8      159.76      151.06      5.93 o
  -7   3   8      117.19      108.37      2.86 o
  -6   3   8      165.32      156.36      2.45 o
  -5   3   8        3.56        4.69      1.49 o
  -4   3   8       58.95       52.44      1.85 o
  -3   3   8        1.16        0.99      1.93 o
  -2   3   8       14.95       14.15      2.28 o
  -1   3   8      182.96      182.64      4.49 o
   0   3   8       10.48        9.65      1.65 o
   1   3   8       67.90       69.56      2.16 o
   2   3   8       48.29       42.47      1.89 o
   3   3   8        2.20        3.99      1.37 o
   4   3   8        1.31        0.37      1.40 o
   5   3   8       43.03       37.75      2.21 o
   6   3   8       45.08       39.30      2.35 o
   7   3   8        6.07        7.42      2.14 o
   8   3   8        7.66       11.81      2.11 o
   9   3   8        1.66        3.06      2.12 o
  10   3   8       22.03       22.02      2.40 o
 -13   4   8        4.26        8.93      3.08 o
 -12   4   8       14.64       13.96      2.84 o
 -11   4   8       13.14       12.36      2.24 o
 -10   4   8        1.60        1.77      2.27 o
  -9   4   8        4.78        3.30      2.13 o
  -8   4   8        0.10        1.68      3.39 o
  -7   4   8        0.09        1.44      2.16 o
  -6   4   8      143.11      134.29      2.60 o
  -5   4   8        0.05        4.30      2.08 o
  -4   4   8       18.88       18.14      1.97 o
  -3   4   8      124.65      128.30      2.54 o
  -2   4   8       42.31       48.21      2.65 o
  -1   4   8       89.22       92.24      2.69 o
   0   4   8       58.08       62.82      3.27 o
   1   4   8        8.85        9.22      2.09 o
   2   4   8       22.44       24.39      4.13 o
   3   4   8       15.32       14.62      2.19 o
   4   4   8       34.99       37.53      6.76 o
   5   4   8       20.54       19.11      4.20 o
   6   4   8       14.63       15.13      2.52 o
   7   4   8        6.35        7.91      2.68 o
   8   4   8       12.19       15.68      3.03 o
   9   4   8        0.16        2.54      3.10 o
  10   4   8        0.10        1.83      3.20 o
 -12   5   8       23.48       29.31      3.16 o
 -11   5   8        1.95        2.97      3.41 o
 -10   5   8        4.99        4.96      2.42 o
  -9   5   8        0.11        2.40      2.37 o
  -8   5   8        4.43        1.81      2.24 o
  -7   5   8        0.68        1.16      1.88 o
  -6   5   8       24.91       21.54      1.62 o
  -5   5   8        0.27        1.52      1.59 o
  -4   5   8        0.52        0.13      1.88 o
  -3   5   8       60.52       59.95      2.71 o
  -2   5   8       81.00       79.11      2.90 o
  -1   5   8        4.10        4.23      3.02 o
   0   5   8       20.37       18.18      2.53 o
   1   5   8       26.18       21.71      2.40 o
   2   5   8        0.89       -0.43      2.22 o
   3   5   8        7.67        4.39      2.22 o
   4   5   8        7.75        6.53      3.44 o
   5   5   8        0.39       -0.84      3.41 o
   6   5   8        2.33        1.76      4.20 o
   7   5   8        2.95        6.60      3.67 o
   8   5   8        0.69        2.39      4.19 o
   9   5   8        2.61        3.23      4.46 o
 -12   6   8       22.31       28.32      3.34 o
 -11   6   8        3.35        8.03      2.78 o
 -10   6   8        1.58        2.07      2.66 o
  -9   6   8       10.00       12.56      2.53 o
  -8   6   8        5.61        8.52      1.94 o
  -7   6   8       11.15       14.05      2.00 o
  -6   6   8        3.27        4.85      1.91 o
  -5   6   8       16.99       18.08      2.04 o
  -4   6   8        0.26        0.53      2.64 o
  -2   6   8       41.61       38.64      2.48 o
  -1   6   8       18.03       19.28      2.03 o
   0   6   8        3.64        2.88      2.48 o
   1   6   8        2.31        2.78      2.38 o
   2   6   8        1.83        2.42      2.40 o
   3   6   8        1.01       -0.14      3.61 o
   4   6   8       14.70       11.13      4.16 o
   5   6   8        0.00        1.56      3.94 o
   6   6   8        0.02       -0.24      4.15 o
   7   6   8        0.09        3.37      4.01 o
   8   6   8        0.07        3.10      4.91 o
   9   6   8        0.09        2.48      5.07 o
 -11   7   8        0.02        2.96      5.04 o
 -10   7   8        1.17        1.60      2.74 o
  -9   7   8        0.01        5.27      2.57 o
  -8   7   8       19.50       24.70      2.26 o
  -7   7   8       12.04       16.21      3.10 o
  -6   7   8        4.57        6.80      2.82 o
  -5   7   8       67.20       68.82      4.39 o
  -4   7   8        2.12        2.80      2.78 o
  -3   7   8       18.55       22.31      3.20 o
  -2   7   8        0.84        1.50      1.95 o
  -1   7   8        6.76        8.53      2.08 o
   0   7   8       32.68       31.43      2.30 o
   1   7   8       11.12       14.45      2.88 o
   2   7   8       25.32       19.73      3.80 o
   3   7   8        2.38        1.51      3.85 o
   4   7   8       18.20       16.14      4.41 o
   6   7   8        0.07        0.80      4.51 o
   7   7   8        0.66        5.52      4.74 o
   8   7   8        0.01        1.24      4.77 o
 -10   8   8        1.25        3.11      5.09 o
  -9   8   8        0.30        1.96      4.40 o
  -8   8   8       32.18       34.17      3.31 o
  -7   8   8       14.59       16.46      3.09 o
  -6   8   8        0.20        4.17      3.30 o
  -5   8   8        0.86        6.09      5.03 o
  -4   8   8        1.64        0.93      3.24 o
  -3   8   8       30.89       31.11      5.65 o
  -2   8   8        0.09        2.57      3.04 o
  -1   8   8        1.36        4.42      2.57 o
   0   8   8       23.82       25.30      2.98 o
   1   8   8        1.04        0.33      2.76 o
   2   8   8        0.49       -0.23      2.90 o
   3   8   8        1.29        1.24      2.83 o
   4   8   8        5.81        5.54      4.42 o
   5   8   8       14.11        9.52      4.16 o
   6   8   8        0.33        2.04      4.73 o
   7   8   8        1.92       11.09      5.01 o
  -8   9   8        5.40        9.06      3.95 o
  -7   9   8       23.05       16.05      4.15 o
  -6   9   8        0.35        3.59      4.21 o
  -5   9   8       22.34       13.90      4.74 o
  -4   9   8        6.55        3.83      4.48 o
  -3   9   8        1.83        1.71      4.42 o
  -2   9   8       23.04       24.43      4.61 o
  -1   9   8        0.85        4.23      2.66 o
   0   9   8        2.89        2.86      2.77 o
   1   9   8       37.88       46.41      3.56 o
   2   9   8        0.01        1.48      2.91 o
   3   9   8        0.29        0.04      3.06 o
   4   9   8        0.39        0.51      3.35 o
   5   9   8        0.04        2.65      3.19 o
  -6  10   8        1.84        2.74      3.29 o
  -5  10   8       12.85       13.32      5.05 o
  -4  10   8        3.68       10.75      4.86 o
  -3  10   8        3.29        3.44      4.72 o
  -2  10   8       15.29       17.09      4.65 o
  -1  10   8        5.70       10.97      4.50 o
   0  10   8        0.06        3.10      4.68 o
   1  10   8        1.07        1.13      3.27 o
   2  10   8        5.66        6.62      3.58 o
   3  10   8        4.78        5.94      4.10 o
 -13   1   9        4.92        1.24      2.75 o
 -12   1   9       10.73       11.55      2.52 o
 -11   1   9        5.42        8.34      2.37 o
 -10   1   9        3.75        2.89      2.13 o
  -9   1   9        3.69        3.16      2.09 o
  -8   1   9        0.01        1.42      2.17 o
  -7   1   9        0.19        3.12      3.92 o
  -6   1   9       59.04       49.63      2.44 o
  -5   1   9       44.18       44.69      4.85 o
  -4   1   9        0.45        2.08      1.83 o
  -3   1   9        0.12       -0.23      1.85 o
  -2   1   9       41.02       40.00      2.45 o
  -1   1   9       54.39       56.24      2.73 o
   0   1   9        4.43        7.84      2.36 o
   1   1   9        0.08        1.58      2.40 o
   2   1   9        2.81        7.40      2.40 o
   3   1   9        2.54        7.08      2.27 o
   4   1   9        8.19       12.23      1.90 o
   5   1   9       13.18       12.42      2.02 o
   6   1   9        3.64        2.45      1.79 o
   7   1   9        0.00        0.83      2.60 o
   8   1   9        0.02        0.51      2.23 o
   9   1   9        1.18        2.26      2.55 o
  10   1   9        0.36        3.69      2.38 o
 -13   2   9        1.39        1.73      2.78 o
 -12   2   9        9.23        7.46      2.21 o
 -11   2   9       71.22       76.99      3.19 o
 -10   2   9       21.03       18.17      2.50 o
  -9   2   9        5.69        3.98      2.24 o
  -8   2   9        4.36        2.48      3.60 o
  -7   2   9      106.96      108.86      5.40 o
  -6   2   9       82.52       84.38      2.87 o
  -5   2   9      354.31      334.87      9.05 o
  -4   2   9        2.07        4.54      2.17 o
  -3   2   9       70.61       70.41      2.31 o
  -2   2   9       27.10       24.38      2.13 o
  -1   2   9      126.06      130.54      3.32 o
   0   2   9       23.97       24.92      2.09 o
   1   2   9       78.33       73.59      2.50 o
   2   2   9        3.74        5.45      1.83 o
   3   2   9       59.68       58.85      3.19 o
   4   2   9       27.98       27.57      2.03 o
   5   2   9       13.54       14.90      2.96 o
   6   2   9        0.06        2.92      2.13 o
   7   2   9        0.46        2.14      2.20 o
   8   2   9        0.00        1.88      2.13 o
   9   2   9       11.36       12.04      2.32 o
  10   2   9        0.64        2.93      2.81 o
 -13   3   9        0.22        3.14      3.10 o
 -12   3   9        6.57       11.22      2.69 o
 -11   3   9        6.83        8.23      2.17 o
 -10   3   9        3.32        2.02      2.40 o
  -9   3   9        8.54        9.03      2.99 o
  -8   3   9       30.88       32.01      4.82 o
  -7   3   9       19.96       22.42      4.07 o
  -6   3   9       26.43       29.57      1.88 o
  -5   3   9       72.68       67.23      2.19 o
  -4   3   9        5.88        5.91      1.69 o
  -3   3   9       40.65       40.54      2.67 o
  -2   3   9      202.70      190.39      5.73 o
  -1   3   9       19.96       15.56      2.50 o
   0   3   9        0.00        1.61      2.22 o
   1   3   9        1.18        1.18      1.93 o
   2   3   9       11.04       11.51      2.00 o
   3   3   9       14.47       19.09      2.12 o
   4   3   9        9.81       11.42      2.78 o
   5   3   9        5.24        5.45      2.70 o
   6   3   9       18.19       13.30      3.28 o
   7   3   9       10.53       12.60      3.28 o
   8   3   9        0.58        1.90      4.49 o
   9   3   9        1.98        1.99      3.28 o
 -12   4   9       64.10       74.15      3.55 o
 -11   4   9       30.87       27.24      2.46 o
 -10   4   9       19.17       15.20      2.83 o
  -9   4   9       27.85       26.78      2.56 o
  -8   4   9        6.45        4.19      4.98 o
  -7   4   9        1.68        2.18      4.77 o
  -6   4   9      318.85      294.85      4.53 o
  -5   4   9       95.27       94.90      3.71 o
  -4   4   9        6.45        7.71      1.86 o
  -3   4   9       25.47       22.92      2.58 o
  -2   4   9       61.84       62.24      3.07 o
  -1   4   9        1.35        2.45      2.48 o
   0   4   9      169.05      181.39      7.20 o
   1   4   9       28.30       27.05      2.68 o
   2   4   9        0.45        2.69      2.33 o
   3   4   9       18.67       18.57      2.37 o
   4   4   9       42.94       49.13      4.38 o
   5   4   9        0.08        9.47      4.00 o
   6   4   9        2.94        3.94      4.14 o
   7   4   9       12.05       19.02      5.13 o
   8   4   9        0.42        5.91      4.94 o
   9   4   9        4.06        2.76      4.92 o
 -12   5   9        7.25        7.92      3.35 o
 -11   5   9       22.51       29.69      3.82 o
 -10   5   9        9.78       12.59      2.59 o
  -9   5   9       28.95       29.46      2.73 o
  -8   5   9       81.11       86.68      3.72 o
  -7   5   9       17.23       19.48      2.71 o
  -6   5   9       19.30       16.00      2.65 o
  -5   5   9        0.14        1.21      1.67 o
  -4   5   9       41.40       37.63      2.24 o
  -3   5   9      113.42      115.27      3.27 o
  -2   5   9      192.82      180.51      7.42 o
  -1   5   9       42.87       43.38      4.25 o
   0   5   9      124.42      115.56      9.20 o
   1   5   9       23.09       23.56      2.59 o
   2   5   9       60.45       56.41      2.93 o
   3   5   9        5.81        8.60      3.51 o
   4   5   9       10.64       12.75      2.84 o
   5   5   9        0.41        2.65      4.36 o
   6   5   9       34.38       46.04      5.55 o
   7   5   9        1.56        9.18      4.54 o
   8   5   9        0.81        5.71      4.72 o
 -11   6   9        2.11        2.55      2.89 o
 -10   6   9       51.51       59.72      3.28 o
  -9   6   9        5.82        8.09      3.40 o
  -8   6   9       15.78       16.93      3.05 o
  -7   6   9        2.11        4.19      2.10 o
  -6   6   9       10.48       12.90      2.79 o
  -5   6   9        5.25        6.39      2.04 o
  -4   6   9       11.22       11.11      2.83 o
  -3   6   9        5.94        5.77      2.92 o
  -2   6   9        2.94        3.22      2.82 o
  -1   6   9        2.68        5.64      2.10 o
   0   6   9       28.45       28.91      2.75 o
   1   6   9        0.01        2.58      2.50 o
   2   6   9        1.50        1.17      3.44 o
   3   6   9       18.49       16.98      4.22 o
   4   6   9        8.38        6.78      4.32 o
   5   6   9        2.66        4.51      4.57 o
   6   6   9       13.82       24.99      5.10 o
   7   6   9        1.31        7.76      4.79 o
 -10   7   9        0.53        6.75      3.92 o
  -9   7   9        2.72        6.74      3.64 o
  -8   7   9       36.92       40.63      4.46 o
  -7   7   9       83.67       93.32      4.13 o
  -6   7   9        0.02        1.26      3.01 o
  -5   7   9        1.96        5.55      3.01 o
  -4   7   9       12.73       12.57      2.99 o
  -3   7   9      101.76      102.53      6.97 o
  -2   7   9       62.22       65.51      3.63 o
  -1   7   9        0.18        2.19      2.10 o
   0   7   9        1.47        3.11      2.11 o
   1   7   9       23.52       26.46      4.39 o
   2   7   9       49.19       48.82      4.44 o
   3   7   9       11.91       12.56      4.32 o
   4   7   9        4.19        4.83      4.38 o
   5   7   9        0.62        3.81      4.38 o
   6   7   9        3.47        8.94      4.46 o
  -9   8   9       19.46       16.49      4.81 o
  -8   8   9        0.03        6.89      4.54 o
  -7   8   9        0.01        3.78      3.44 o
  -6   8   9        2.48        1.90      3.49 o
  -5   8   9       13.16       16.64      3.31 o
  -4   8   9        0.61        2.70      3.43 o
  -3   8   9        1.27        1.80      3.39 o
  -2   8   9        3.56        4.23      3.13 o
  -1   8   9        1.38        2.79      3.35 o
   0   8   9        5.22        8.08      2.42 o
   1   8   9        6.78       10.20      2.82 o
   2   8   9        4.23        7.63      3.22 o
   3   8   9        0.16       -1.05      4.34 o
   4   8   9        0.01        3.13      4.54 o
   5   8   9        5.32        4.95      4.77 o
  -7   9   9        6.09        6.56      3.41 o
  -6   9   9        5.08        5.06      4.68 o
  -5   9   9        1.26        0.97      4.36 o
  -4   9   9        6.14       10.17      4.56 o
  -3   9   9        0.04       -0.73      4.65 o
  -2   9   9        6.19        3.92      4.32 o
  -1   9   9        1.99        0.33      4.59 o
   0   9   9        0.01        3.28      4.29 o
   1   9   9        0.00        8.81      5.11 o
   2   9   9        7.18       10.59      3.46 o
   3   9   9        0.05        2.28      4.75 o
  -3  10   9        0.99        2.02      4.44 o
  -2  10   9        1.89        4.84      4.96 o
  -1  10   9        0.05        4.09      4.84 o
 -12   0  10       10.71       21.33      5.01 o
 -11   0  10        0.02        0.36      4.37 o
 -10   0  10        7.84        8.94      4.51 o
  -9   0  10       52.74       52.76      3.20 o
  -8   0  10      103.93      100.20      5.72 o
  -7   0  10       46.62       45.50      5.02 o
  -6   0  10        6.32        4.72      2.43 o
  -5   0  10       67.43       69.99      3.01 o
  -4   0  10      102.69      103.53      4.31 o
  -3   0  10       83.09       82.97      4.12 o
  -2   0  10        5.74        4.00      3.47 o
  -1   0  10       25.21       29.09      3.93 o
   0   0  10      126.17      129.14      5.13 o
   1   0  10      206.90      194.62      6.02 o
   2   0  10        3.20        4.83      3.88 o
   3   0  10       10.16       12.39      4.14 o
   4   0  10        2.17        3.76      4.27 o
   5   0  10       47.20       44.99      4.65 o
   6   0  10       14.75       20.18      3.04 o
   7   0  10        3.76        2.35      3.02 o
   8   0  10        3.94        4.91      3.25 o
   9   0  10        4.04        5.97      3.27 o
 -12   1  10       36.97       31.05      4.14 o
 -11   1  10       51.17       61.15      2.96 o
 -10   1  10       17.46       16.05      2.50 o
  -9   1  10       56.42       54.44      2.66 o
  -8   1  10      145.37      147.13      4.28 o
  -7   1  10       91.49       94.71      6.55 o
  -6   1  10       56.06       56.26      2.82 o
  -5   1  10       21.73       21.58      2.57 o
  -4   1  10      141.77      137.48      4.15 o
  -3   1  10       74.53       72.35      2.53 o
  -2   1  10       86.69       90.92      3.12 o
  -1   1  10        2.47        7.30      2.47 o
   0   1  10        4.11        0.44      2.65 o
   1   1  10        0.17        3.66      3.83 o
   2   1  10       24.80       32.52      4.12 o
   3   1  10       29.81       31.74      2.66 o
   4   1  10        9.29        9.69      2.94 o
   5   1  10        0.21        4.06      4.13 o
   6   1  10        3.82        2.81      3.25 o
   7   1  10        0.59        3.22      3.41 o
   8   1  10        7.11       11.07      2.71 o
   9   1  10        6.95        6.46      3.55 o
 -12   2  10        1.06        2.33      3.10 o
 -11   2  10        3.22        2.72      3.46 o
 -10   2  10       13.35        9.55      2.59 o
  -9   2  10       41.28       40.36      2.56 o
  -8   2  10        8.70        8.60      4.47 o
  -7   2  10        1.17        5.17      4.03 o
  -6   2  10      125.81      125.95      6.63 o
  -5   2  10        0.03        2.49      2.50 o
  -4   2  10       73.12       75.33      3.15 o
  -3   2  10       35.49       38.56      2.25 o
  -2   2  10       13.93       16.14      2.15 o
  -1   2  10       13.19       11.20      2.02 o
   0   2  10      269.27      261.87      4.26 o
   1   2  10       16.55       15.54      2.83 o
   2   2  10        1.78        2.67      1.95 o
   3   2  10        2.45        3.00      2.00 o
   4   2  10        9.57       11.45      3.09 o
   5   2  10        9.46       11.23      2.95 o
   6   2  10       14.94       14.49      3.03 o
   7   2  10        0.02        4.19      3.10 o
   8   2  10        3.51        3.37      4.53 o
 -12   3  10       49.05       50.67      2.87 o
 -11   3  10       11.84       15.01      2.34 o
 -10   3  10        3.08        0.42      5.16 o
  -9   3  10        2.82        5.11      3.94 o
  -8   3  10        5.12       10.22      4.69 o
  -7   3  10       10.99       14.70      4.22 o
  -6   3  10      116.37      115.50      5.48 o
  -5   3  10       11.50       13.86      1.98 o
  -4   3  10       63.48       63.88      3.09 o
  -3   3  10       10.87       10.76      2.75 o
  -2   3  10       88.25       86.35      6.37 o
  -1   3  10       20.52       20.85      4.88 o
   0   3  10        0.85        0.84      2.18 o
   1   3  10       16.77       15.59      2.15 o
   2   3  10        3.69        4.27      2.01 o
   3   3  10        9.37       12.17      2.28 o
   4   3  10       10.40       14.37      3.34 o
   5   3  10        0.23        1.89      3.13 o
   6   3  10        0.39        3.98      3.37 o
   7   3  10        1.01        2.51      3.14 o
   8   3  10        4.43        5.95      3.50 o
 -11   4  10        0.58        4.73      2.53 o
 -10   4  10       19.47       16.95      2.76 o
  -9   4  10        1.74       -0.48      2.46 o
  -8   4  10        0.37       -0.78      5.28 o
  -5   4  10        0.03        3.45      1.92 o
  -4   4  10      111.47      105.54      2.73 o
  -3   4  10        0.03        0.61      2.64 o
  -2   4  10       36.68       37.99      2.85 o
  -1   4  10       23.21       26.45      2.88 o
   0   4  10       22.86       21.81      2.74 o
   1   4  10       11.93       19.21      2.68 o
   2   4  10       11.72       17.40      2.60 o
   3   4  10        0.33        5.65      4.27 o
   4   4  10        8.22       21.09      4.19 o
   5   4  10        4.16        5.79      4.49 o
   6   4  10        8.29        7.11      4.49 o
   7   4  10        7.35        3.67      5.05 o
   8   4  10        0.26        2.44      4.84 o
 -11   5  10       15.43       19.08      2.70 o
 -10   5  10       30.15       33.17      3.93 o
  -9   5  10        9.04        9.81      3.69 o
  -8   5  10        5.22        5.66      3.10 o
  -7   5  10        4.76        4.35      2.82 o
  -6   5  10       12.04        9.27      2.67 o
  -5   5  10        4.81        3.68      2.06 o
  -4   5  10       14.01       12.87      2.36 o
  -3   5  10        0.93        2.06      2.44 o
  -2   5  10        0.65        2.44      3.71 o
  -1   5  10       17.15       12.19      2.98 o
   0   5  10        5.15        2.17      2.80 o
   2   5  10        0.41        1.22      4.06 o
   3   5  10        5.42        6.40      4.51 o
   4   5  10        0.82        4.95      4.79 o
   5   5  10        2.87       12.02      5.15 o
   6   5  10        6.03        9.19      5.40 o
   7   5  10        0.88        7.63      4.66 o
 -10   6  10        6.24       10.02      2.79 o
  -9   6  10        1.96        2.50      3.60 o
  -8   6  10        1.63        4.26      5.76 o
  -7   6  10        9.51       12.41      5.35 o
  -6   6  10       14.58       12.70      3.18 o
  -5   6  10        0.33        2.50      3.65 o
  -4   6  10        0.01        1.85      2.93 o
  -3   6  10        0.85        0.49      2.55 o
  -2   6  10       11.09       14.47      3.22 o
  -1   6  10        0.43        0.66      3.54 o
   0   6  10        4.75        1.92      2.98 o
   1   6  10        3.01        5.41      2.99 o
   2   6  10        3.30        8.25      4.11 o
   3   6  10        0.79        3.14      4.86 o
   4   6  10        0.92        7.66      5.06 o
   5   6  10        4.15        8.64      5.34 o
   6   6  10        5.90       12.75      5.67 o
  -9   7  10        0.34        3.57      3.65 o
  -8   7  10        2.68       10.86      5.78 o
  -7   7  10        1.87        4.05      5.16 o
  -6   7  10        5.61        6.17      3.23 o
  -5   7  10        0.75        0.94      3.15 o
  -4   7  10        0.05        0.76      2.37 o
  -3   7  10       23.43       27.31      3.44 o
  -2   7  10        0.27        0.54      3.10 o
  -1   7  10        3.27        5.05      3.16 o
   0   7  10        0.37        0.82      2.37 o
   1   7  10        0.14        2.08      3.67 o
   2   7  10        8.79        4.43      4.27 o
   3   7  10        2.45        4.84      4.12 o
   4   7  10        2.84        3.69      4.69 o
   5   7  10        2.00        8.66      3.48 o
  -7   8  10        1.11       10.65      5.78 o
  -6   8  10       29.19       32.14      3.76 o
  -5   8  10       13.33       15.37      3.68 o
  -4   8  10        0.44        2.02      3.51 o
  -3   8  10        0.02        1.99      3.45 o
  -2   8  10        1.16        5.16      3.38 o
  -1   8  10       25.24       27.36      3.53 o
   0   8  10        0.77        0.69      4.25 o
   1   8  10        0.62       -0.20      3.11 o
   2   8  10        0.07        6.50      3.25 o
   3   8  10        0.09       -0.60      4.79 o
  -4   9  10        2.04        2.88      4.57 o
  -3   9  10       14.77       13.31      5.22 o
  -2   9  10        2.09        1.35      4.49 o
  -1   9  10        0.15        1.07      4.49 o
   0   9  10        1.23        1.72      5.10 o
 -11   1  11       15.59       17.89      3.56 o
 -10   1  11        9.25       10.98      3.47 o
  -9   1  11        0.04        1.18      3.20 o
  -8   1  11        5.38        5.15      3.41 o
  -7   1  11        1.53        2.96      3.00 o
  -6   1  11        2.84        4.00      2.61 o
  -5   1  11        3.91        2.44      2.71 o
  -4   1  11        6.71        8.05      2.21 o
  -3   1  11        3.68        5.95      2.52 o
  -2   1  11        1.60        1.40      2.47 o
  -1   1  11       10.10        6.45      2.32 o
   0   1  11       28.10       31.99      2.90 o
   1   1  11        0.20        1.03      2.65 o
   2   1  11        0.09        1.00      2.67 o
   3   1  11        0.03        1.76      2.53 o
   4   1  11        0.25        4.02      2.77 o
   5   1  11        0.21        5.22      3.25 o
   6   1  11        1.15        4.89      3.48 o
   7   1  11        1.89        4.68      3.63 o
 -11   2  11        6.89        7.29      3.49 o
 -10   2  11       19.77       24.10      2.69 o
  -9   2  11       24.32       29.65      3.78 o
  -8   2  11       10.80        9.17      3.68 o
  -7   2  11        2.35        5.40      4.38 o
  -5   2  11       52.16       57.80      3.86 o
  -4   2  11       40.18       44.65      4.14 o
  -3   2  11       68.66       68.78      8.61 o
  -2   2  11        0.07        2.02      2.17 o
  -1   2  11       51.42       57.00      2.89 o
   0   2  11        4.22        5.35      2.33 o
   1   2  11       26.55       27.94      3.33 o
   2   2  11        2.14        5.45      2.34 o
   3   2  11        4.38       11.52      4.95 o
   4   2  11        0.61        2.72      3.02 o
   5   2  11       16.92       18.59      3.48 o
   6   2  11        1.36        4.10      3.30 o
   7   2  11        0.62        4.69      3.48 o
 -11   3  11        0.46        2.69      2.91 o
 -10   3  11        0.03       -0.57      3.28 o
  -8   3  11       13.47       17.69      4.69 o
  -7   3  11       10.86        7.88      4.43 o
  -6   3  11        9.22       12.44      4.24 o
  -5   3  11        1.07        1.58      2.71 o
  -4   3  11       49.48       45.38      3.09 o
  -3   3  11        0.03        2.44      2.83 o
  -2   3  11        0.17        1.22      2.78 o
  -1   3  11        3.14        5.78      2.84 o
   0   3  11       38.95       39.28      4.02 o
   1   3  11       11.47       12.60      2.25 o
   2   3  11       12.48       11.48      2.68 o
   3   3  11        2.32        4.75      3.01 o
   4   3  11        0.07        3.21      3.44 o
   5   3  11        0.00        3.12      3.37 o
   6   3  11        0.15        4.89      3.37 o
 -10   4  11       64.41       70.79      3.43 o
  -9   4  11       34.22       36.41      6.11 o
  -8   4  11        8.64        4.43      5.49 o
  -6   4  11       23.04       26.40      5.29 o
  -5   4  11        3.43        7.65      2.75 o
  -4   4  11      118.31      124.22      4.94 o
  -3   4  11       23.12       29.45      3.11 o
  -2   4  11        0.50        1.25      2.65 o
  -1   4  11       43.96       43.09      3.18 o
   0   4  11       38.10       43.07      4.75 o
   1   4  11        0.90        1.23      3.80 o
   2   4  11       12.08       10.88      4.08 o
   3   4  11        0.37        3.71      4.59 o
   4   4  11        0.18        4.42      4.69 o
   5   4  11        6.44       13.53      5.37 o
   6   4  11       10.10        8.40      5.66 o
  -9   5  11        0.07        7.82      6.03 o
  -8   5  11       10.89       17.43      6.16 o
  -7   5  11       17.08       12.96      5.13 o
  -6   5  11       71.65       73.48      6.51 o
  -5   5  11        4.69        2.14      5.27 o
  -4   5  11        0.07        1.20      2.30 o
  -3   5  11        2.25        0.89      2.33 o
  -2   5  11       21.40       21.70      3.13 o
  -1   5  11       22.88       25.58      4.83 o
   0   5  11       28.65       27.82      4.18 o
   1   5  11        0.06        2.99      3.15 o
   2   5  11       20.29       19.34      5.27 o
   3   5  11       12.84       15.56      4.87 o
   4   5  11       11.42       17.81      5.49 o
   5   5  11        0.89        0.75      5.26 o
  -8   6  11       26.16       40.75      6.70 o
  -7   6  11        0.07        7.92      5.26 o
  -6   6  11       21.48       24.81      5.87 o
  -5   6  11       16.99       14.09      3.32 o
  -4   6  11       16.04       16.00      2.55 o
  -3   6  11        0.03        2.67      2.78 o
  -2   6  11        4.74        2.73      2.59 o
  -1   6  11        3.10        6.97      4.28 o
   0   6  11        0.84        3.61      3.26 o
   1   6  11        1.23        4.06      4.72 o
   2   6  11        4.71       12.89      5.30 o
   3   6  11        2.17        5.25      4.71 o
   4   6  11        0.82        6.00      5.50 o
  -7   7  11        2.03        0.74      5.36 o
  -6   7  11       13.64       15.92      5.60 o
  -5   7  11       20.48       23.06      3.62 o
  -4   7  11        0.04        3.73      3.42 o
  -3   7  11        7.28        8.33      2.75 o
  -2   7  11        3.83        5.44      2.78 o
  -1   7  11       30.06       34.58      3.00 o
   0   7  11       15.90       21.54      3.65 o
   1   7  11        3.04        1.63      5.13 o
   2   7  11        1.26        4.88      4.76 o
  -4   8  11        2.42        5.85      3.55 o
  -3   8  11        3.51        4.21      2.74 o
  -2   8  11        0.08        4.24      3.58 o
  -1   8  11        4.75        7.14      2.96 o
 -10   0  12       21.15       32.38      5.14 o
  -9   0  12        0.18        2.71      4.73 o
  -8   0  12        3.49        8.45      5.22 o
  -7   0  12        2.14        4.85      4.42 o
  -6   0  12       10.50        9.28      4.62 o
  -5   0  12       69.06       69.66      3.60 o
  -4   0  12        0.03        2.95      2.84 o
  -3   0  12        2.77        6.25      3.95 o
  -2   0  12        5.61        6.31      4.11 o
  -1   0  12        2.75        3.14      3.91 o
   0   0  12        1.87        8.00      3.92 o
   1   0  12       22.85       27.41      4.36 o
   2   0  12       18.62       21.41      5.14 o
   3   0  12       13.21       15.80      5.06 o
   4   0  12        1.94        6.62      5.13 o
   5   0  12        5.65        5.02      5.15 o
 -10   1  12       21.18       24.30      3.68 o
  -9   1  12        5.78        6.34      3.52 o
  -8   1  12       28.93       29.79      3.82 o
  -7   1  12       65.62       62.07      3.96 o
  -6   1  12       48.35       50.68      3.99 o
  -5   1  12       38.73       42.25      5.72 o
  -4   1  12        3.15        4.45      2.32 o
  -3   1  12       39.92       40.64      4.14 o
  -2   1  12       61.66       54.55      2.77 o
  -1   1  12       50.11       52.63      3.05 o
   0   1  12        4.82        7.33      2.36 o
   1   1  12        9.98        7.76      3.06 o
   2   1  12        6.16        3.87      2.49 o
   3   1  12        1.05        4.06      3.12 o
   4   1  12        2.41        8.64      3.11 o
   5   1  12        3.15        6.41      3.65 o
 -10   2  12       14.15       20.62      2.96 o
  -9   2  12        4.16        6.44      3.79 o
  -8   2  12        4.75        8.37      3.82 o
  -7   2  12        4.75        7.93      4.74 o
  -6   2  12        1.12        0.83      4.84 o
  -5   2  12        3.82        4.03      2.94 o
  -4   2  12       34.17       34.37      3.16 o
  -3   2  12        2.79        2.10      3.06 o
  -2   2  12        5.32        3.25      2.39 o
  -1   2  12        3.69        4.99      2.52 o
   0   2  12        5.08        5.44      2.50 o
   1   2  12        1.51        5.18      2.41 o
   2   2  12       56.88       60.79      4.52 o
   3   2  12        1.68        5.23      3.32 o
   4   2  12        0.40        3.46      4.61 o
   5   2  12        2.04        5.46      3.38 o
  -9   3  12        1.94        5.38      3.47 o
  -8   3  12        0.04        3.93      4.95 o
  -7   3  12        8.02        8.90      4.57 o
  -6   3  12       10.22        9.78      4.82 o
  -5   3  12        0.02        0.55      4.79 o
  -4   3  12       18.99       18.57      3.17 o
  -3   3  12        0.62        3.95      2.98 o
  -2   3  12       12.03       16.87      3.25 o
  -1   3  12        6.37       12.88      4.67 o
   0   3  12       31.09       34.17      3.45 o
   1   3  12       19.62       17.13      3.29 o
   2   3  12        2.77        7.19      3.60 o
   3   3  12        0.14        1.35      3.44 o
   4   3  12        0.38        3.68      3.36 o
   5   3  12        0.04        6.60      3.72 o
  -8   4  12       13.77       14.92      6.16 o
  -6   4  12        1.70        5.14      5.28 o
  -5   4  12       11.60       11.96      4.65 o
  -4   4  12        0.24        1.92      3.02 o
  -3   4  12        0.00        4.02      3.03 o
  -2   4  12       20.41       22.48      3.90 o
  -1   4  12        0.14        1.83      2.96 o
   0   4  12        7.81        7.66      3.23 o
   1   4  12        0.03        2.40      3.05 o
   2   4  12        3.93        7.97      4.69 o
   3   4  12        0.32        3.20      4.44 o
  -7   5  12        9.15       11.77      6.02 o
  -6   5  12        1.45       -0.39      5.80 o
  -5   5  12        8.84        9.13      5.56 o
  -4   5  12        7.26        8.24      3.37 o
  -3   5  12        5.12        3.81      2.87 o
  -2   5  12        2.41        1.12      3.33 o
  -1   5  12        0.13        1.40      4.63 o
   0   5  12        0.03        5.72      4.58 o
   1   5  12        0.90        4.66      5.19 o
   2   5  12        0.04        2.27      5.27 o
   3   5  12        0.44        1.66      4.91 o
  -6   6  12        2.79       -0.48      5.99 o
  -5   6  12        3.18        1.93      6.07 o
  -4   6  12       11.32        9.22      3.47 o
  -3   6  12        1.38        0.59      3.14 o
  -2   6  12        0.64        0.42      2.64 o
  -1   6  12        0.16        1.32      4.73 o
   0   6  12        5.76        9.75      5.02 o
  -8   1  13        2.28        6.15      3.85 o
  -7   1  13        1.77        3.23      5.40 o
  -6   1  13        0.75        4.07      5.27 o
  -5   1  13        4.09        5.51      2.54 o
  -4   1  13        2.13        2.20      3.18 o
  -3   1  13        5.92        6.21      2.51 o
  -2   1  13        0.11        1.41      3.21 o
  -1   1  13        0.00        3.34      3.02 o
   0   1  13        0.65        3.42      2.61 o
   1   1  13        7.17       10.47      2.72 o
   2   1  13        4.33        6.87      2.92 o
   3   1  13        0.84        5.79      3.72 o
  -7   2  13        4.27        3.72      3.61 o
  -6   2  13        0.00        4.14      4.65 o
  -5   2  13        5.96        6.83      5.35 o
  -4   2  13        0.07        0.75      3.01 o
  -3   2  13        7.11        7.57      3.22 o
  -2   2  13        6.24        6.08      3.15 o
  -1   2  13        8.42        9.59      2.77 o
   0   2  13        1.42        0.61      2.76 o
   1   2  13       14.60       17.54      2.89 o
   2   2  13        0.11        5.25      3.53 o
  -7   3  13        5.44        5.69      5.53 o
  -6   3  13        4.39        8.37      5.09 o
  -5   3  13        4.48        2.96      5.29 o
  -4   3  13        0.00        2.30      3.23 o
  -3   3  13        1.42        3.53      3.36 o
  -2   3  13       17.54       19.72      3.57 o
  -1   3  13        3.00        7.21      3.63 o
   0   3  13        0.56        5.33      4.94 o
   1   3  13        0.31        4.46      4.82 o
   2   3  13        2.46        4.81      4.63 o
  -6   4  13        0.98       -0.19      5.82 o
  -5   4  13       12.96       23.24      5.78 o
  -4   4  13       12.47       17.77      3.57 o
  -3   4  13        0.97        2.43      3.40 o
  -2   4  13       16.02       18.74      3.89 o
  -1   4  13        0.83        1.85      3.32 o
   0   4  13        1.71        2.78      4.68 o
   1   4  13       13.55       17.34      5.54 o
  -4   0  14        0.20        2.10      3.49 o
  -3   0  14       20.30       23.06      3.73 o
  -2   0  14        0.07        3.20      4.79 o
  -3   1  14        4.65        7.25      2.86 o
  -2   1  14        0.21        3.72      2.81 o
 
